# Supplementary material for: Spatiotemporal Distribution of PRRSV-1 Clades in Hungary with a Focus on the Era of Disease Eradication
Source: Animals (Basel). 2024 Jan 4;14(1):175. doi: 10.3390/ani14010175 (PMC10778080; doi:10.3390/ani14010175)
Supplement: Supplementary file 1 [file animals-14-00175-s001.zip]

Archive with 1 entries (1 files):
- animals-2752483-supplementary.fasta
