# Supplementary material for: Spatiotemporal Distribution of PRRSV-1 Clades in Hungary with a Focus on the Era of Disease Eradication
Source: Animals (Basel). 2024 Jan 4;14(1):175. doi: 10.3390/ani14010175 (PMC10778080; doi:10.3390/ani14010175)
Supplement: Supplementary file 1 [file animals-14-00175-s001.zip › animals-2752483-supplementary.fasta]

>7104_NEBIH_2018_HU [organism=Porcine reproductive and respiratory syndrome virus] [isolate=7104_NEBIH_2018_HU] [host=domestic pig] [country=Hungary] [note=genotype: 1] [collection_date=2018] Porcine reproductive and respiratory syndrome virus isolate 7104_NEBIH_2018_HU surface glycoprotein (ORF5) gene, complete cds
ATGAAATGTTCTCACAGGTTGGAGCGTTTCTCGACTCCGCACTCTTGCTTTTGGTGGCTTTTTTTCTTGTGTATCGGCTTGTCCTGGTCCTTTGCCGACGGCAACGGCAACAGCTCGACATACCAATACATATATAACTTGACGATATGCGAGCTGAATGGGACCCACTGGTTGTCCAGCCATTTTGATTGGGCAGTCGAGACTTTTGTGCTTTATCCTGTTGCAACTCATATCATCTCACTGGGTTTCCTCACAACAAGTCACCTTTTTGACACACTCGGCCTCGGCGCCGTGTCCGCCATGGGATTTTATGGCGGACGGTATGTGCTCAGCAGCGTGTACGGCGCCTGTGCCTTCGCGGCACYCGTGTGTTTTGTCATTCGTGCTGCCAAGAATTGCATGGCCTGTCGCTATGCCCGCACCCGGTTCACCAACTTCATCGTGGATGACCGGGGGATGATTCATCGATGGAAGTCCCCAATAGTGGTGGAAAAGTCGGGCAAAGCTGAGATCGGCAGCAATCTTGTTACCATCAAACACGTCGTCCTCGAAGGGGTCAAAGCTCAACCCTTAACGAAGACTTCGGCTGAGCAATGGGAGGCCTAG
>6440_NEBIH_2019_HU [organism=Porcine reproductive and respiratory syndrome virus] [isolate=6440_NEBIH_2019_HU] [host=domestic pig] [country=Hungary] [note=genotype: 1] [collection_date=2019] Porcine reproductive and respiratory syndrome virus isolate 6440_NEBIH_2019_HU surface glycoprotein (ORF5) gene, complete cds
ATGAGATGTTCTCACAAATCGGGGCGTTTCTTGACTCCGCACTCTTGCTTTTGGTGGCTTTTTTTGCTGTGTACCGGCTTGTCCTGGTCCTTTGCCGATGGCAACGGCAACAGCTCGACATACCAATACATATATAACTTGACGATATGCGAGCTGAATGGGACCGATTGGTTGACCAGCCATTTTGATTGGGCAGTCGAGACCTTTGTGTTTTACCCAGTTGCCACTCACATCCTCTCACTGGGTTTTCTCACAACAAGCCATTTTTTTGACGCGCTCTGTCTCGGCGCTGTGTCCACTGCAGGATTTGTTGGTGGGCGGTACGTACTCAGCAGCGTCTATGGCATTTGTGCTTTTGCGGCGTTTGTGTGTTTCGTCATCCGTGTTGCCAAGAATTGCATGGCCTGCCGCTATGCCCGTACCCGGTTTACCAACTTCATTGTGGATGACCGGGGGAAAGTCCACCGATGGAAGTCTCCAATAGTGGTGGAAAAAATGGGCAAAGCCGAAGTCGACGGCAGCCTTGTCACCATCAAACATGTCGTCCTCGAAGGGGTTAAAGCTCAACCCTTGACGAGGACTTCGGCTGAGCAATGGGAGGCCTAG
>60490_NEBIH_2018_HU [organism=Porcine reproductive and respiratory syndrome virus] [isolate=60490_NEBIH_2018_HU] [host=domestic pig] [country=Hungary] [note=genotype: 1] [collection_date=2018] Porcine reproductive and respiratory syndrome virus isolate 60490_NEBIH_2018_HU surface glycoprotein (ORF5) gene, complete cds
ATGAGATGTTTTCACAAATTGGAGCGTTTCTTGACTCCTCACTCTTGCTTCTGGTGGCTTTTTTTGCTGTGTACCGGCTTGTCTTGGTCCTTTGTCGATTGCAACGGCAACAGCTCGACATACCAATACATATATAATTTGACGATATGCGAGCTGAACGGGACCGAATGGTTATCCAGCCAATTTGGCTGGGCGGTCGAGACCTTTGTGCTTTACCCGGTTGCCACTCATATCCTTTCACTGGGTTTTCTCACAACAAGCCATTTTTTTGATGCGCTCGGTCTCGGCGCTGTGTCCGCTGCAGGATTTGTTGGCGGGCGGTATGTACTCAGCAGCATGTACGGAGTTTGTGCTTTCGCGGCGCTCGTATGTTTTGTCATCCGCGCTGCTAAAAATTGCATGGCTTGCCGTTATGCCCGTACCCGGTTTACCAACTTCATTGTGGACGACCGGGGGAGGGTCCATCGATGGAAGTCTCCAATAGTGGTGGAGAAATTGGGCAAAGCTGAAGTTGGTGGCGACCTCGTCACCATTAAACATGTCGTCCTCGAAGGGGTTAAAGCTCAACCCTTGACGAGGACTTCGGCCGAGCAATGGGAGGCCTAG
>58480_NEBIH_2018_HU [organism=Porcine reproductive and respiratory syndrome virus] [isolate=58480_NEBIH_2018_HU] [host=domestic pig] [country=Hungary] [note=genotype: 1] [collection_date=2018] Porcine reproductive and respiratory syndrome virus isolate 58480_NEBIH_2018_HU surface glycoprotein (ORF5) gene, complete cds
ATGAGATGTTCTCACAGGTTGGAGCGTTTCTCGACTCCGCACTCTTGCTTTTGGTGGCTTTTTTTCTTGTGTATCGGCTTGTCCTGGTCCTTTGCCGACGCCAACGGCAACAGCTCGACACGCCAATACATATATAACTTGACGATATGCGAGCTGAATGGGACCAGCTGGTTGTCCGGCCATTTTGATTGGGCAGTCGAGACTTTTGTGCTTTATCCTGTTGCAACTCATATCATCTCACTGGGTTTCCTCACAACAAGTCACCTTTTTGACACACTCGGCCTCGGCGCCGTGTCCGCTATGGGTCTCTATGACGGACGGTATGTGCTCAGCAGCGTGTACGGCGCCTGTGCCTTCGCGGCACTCGTGTGTTTTGTCATTCGTGCTGCCAAGAATTGCATGGCCTGTCGCTATGCCCGCACCCGGTTCACCAACTTCATCGTGGATGACCGGGGGATGATCCATCGATGGAAGTCCCCAATAGTGGTGGAAAAGTCGGGCAAAGCTGAGATCGGCAGCAGTCTTGTTACCATCAAACACGTCGTCCTTGAAGGGGTCAAAGCTCAACCCTTAACGAAGACTTCGGCTGAGCAATGGGAGGCCTAG
>56442_NEBIH_2018_HU [organism=Porcine reproductive and respiratory syndrome virus] [isolate=56442_NEBIH_2018_HU] [host=domestic pig] [country=Hungary] [note=genotype: 1] [collection_date=2018] Porcine reproductive and respiratory syndrome virus isolate 56442_NEBIH_2018_HU surface glycoprotein (ORF5) gene, complete cds
ATGAGATGTTCTCACAAATTGGGGCATTTCTTGACTCTTCACTCTTGCTTCTGGTGGCTTTTTTTGCTGTGTACCGGCTTGTCTTGGTCCTTTGTCGATGGCAACGGCAACAGCTCGACATATCAATACATATATAATCTGACAATATGCGAGCTGAATGGGACCGATTGGTTGTCCAGCCATTTTGACTGGGCAGTCGAGACCTTTGTGCTTTACCCGGTTGCTACTCACATCATTTCACTGGGTTTTCTTACAACAAGCCATTTTTTTGATGCGCTCGGTCTTGGCGCTGTGTCCACTACAGGATTTATTGGCAGGCGGTATGTACTCAGCAGCGTGTACGGCGCTTGTGCCTTTGCAGCGTTCGTATGTTTTGTTATCCGCGCTGTAAAAAATTGCATGGCTTGCCGTTATGCCCGTACCCGGTTCACCAACTTCATTGTGGATGACCGGGGGAGAATCCATCGGTGGAAGTCTCCGATAGTGATAGAGAAATTGGGCAAAGCTGAAGTTGGTGGCGACCTCGTCACCATCAAACATGTCGTCCTCGAAGGGGTCAAAGCTCAACCCTTGACGAGAACTTCGGCTGAGCAATGGGAAGCCTAG
>5571_NEBIH_2018_HU [organism=Porcine reproductive and respiratory syndrome virus] [isolate=5571_NEBIH_2018_HU] [host=domestic pig] [country=Hungary] [note=genotype: 1] [collection_date=2018] Porcine reproductive and respiratory syndrome virus isolate 5571_NEBIH_2018_HU surface glycoprotein (ORF5) gene, complete cds
ATGAAATGTTCTCACAGGTTGGAGCGTTTCTCGACTCCGCACTCTTGCTTTTGGTGGCTTTTTTTCTTGTGTATCGGCTTGTCCTGGTCCTTTGCCGACGGCAACGGCAACAGCTCGACATACCAATACATATATAACTTGACGATATGCGAGCTGAATGGGACCCACTGGTTGTCCAGTCATTTTGATTGGGCAGTCGAGACTTTTGTGCTTTATCCTGTTGCAACTCATATCATCTCACTGGGTTTCCTCACAACAAGTCACCTTTTTGACACACTCGGCCTCGGCGCCGTGTCCGCCATGGGATTTTATGACGGACGGTATGTGCTCAGCAGCGTGTACGGCGCCTGTGCCTTCGCGGCACTCGTGTGTTTTGTCATTCGTGCTGCCAAGAATTGCATGGCCTGTCGCTATGCCCGCACCCGGTTCACCAACTTCATCGTGGATGACCGGGGGATGATTCATCGATGGAAGTCCCCAATAGTGGTGGAAAAGTCGGGCAAAGCTGAGATCGGCAGCAATCTTGTTACCATCAAACACGTCGTCCTCGAAGGGGTCAAAGCTCAACCCTTAACGAAGACTTCGGCTGAGCAATGGGAGGCCTAG
>5507_NEBIH_2019_HU [organism=Porcine reproductive and respiratory syndrome virus] [isolate=5507_NEBIH_2019_HU] [host=domestic pig] [country=Hungary] [note=genotype: 1] [collection_date=2019] Porcine reproductive and respiratory syndrome virus isolate 5507_NEBIH_2019_HU surface glycoprotein (ORF5) gene, complete cds
ATGAAATGTTCTCGCAAGTTGGGGCATTTCTTGACTCCTCACTCTTGCTTCTGGTGGCTTTTTTTGCTGTGTACCGGCTTGTCTTGGTCCTTTGTCGATGGCAAAAACGACAGCTCGACATCCCAATACATATATAATTTGACGATATGCGAGCTGAATGGGACCGAATGGTTGTCCGGTCATTTTGATTGGGCAGTCGAAACCTTTGTGCTTTACCCAGTTGCCACTCATATCATTTCACTGGGTTTTCTCACAACAAGCCATTTCCTTGATGCGCTCGGTCTCGGCGCTGTGTCCGCCACAGGATTCATTGGCAAGCGGTATGTACTTAGCAGCATGTACGGCGTTTGCGCCTTTGCGGCGTTCGTATGTTTTGTCATCCGTGCTGCTAAAAATTGCATGGCTTGCCGCTATGCCCGCACCCGGTTTACCAACTTCATCGTGGACGACCGGGGAAGAATCCATCGATGGAAGTCTTCAATAGTGGTGGAGAAGTTGGGCAAAGCTGAAGTCGGTGGTGACCTTGTCAACATTAAGCATGTTGTCCTCGAAGGGGTTAAAGCTCAACCTTTGACGAGGACTTCGGCTGAGCAATGGGAGGCCTAG
>5462_NEBIH_2020_HU [organism=Porcine reproductive and respiratory syndrome virus] [isolate=5462_NEBIH_2020_HU] [host=domestic pig] [country=Hungary] [note=genotype: 1] [collection_date=2020] Porcine reproductive and respiratory syndrome virus isolate 5462_NEBIH_2020_HU surface glycoprotein (ORF5) gene, complete cds
ATGATATGTTCTCTCAAATCGGAGCAATTCTTGACTCTGCACTCTTGCTCTTGGTGGCTTTTTTTGCTGTGTACCGGCTTACCCTGGTCCTTTGCCGATGGCAGCGGCAACGGCTCGACATCCCAATACATATATAATCTGACGATATGCGAGCTGAATGGGACCGACTGGTTGTCTACCCATTTTGATTGGGCAGTTGAGACCTTTGTGCTTTACCCAGTTGCCACCCACATTCTCTCACTGGGTTTTCTCACGACAAGTCATTTTTTTGACGCGCTTGGCCTCGGTACTGTGTCCGCTGCAGGATTTGTTGGTCGGCGGTATGTACTCAGCAGCATCTACGGCACTTGCGCTTTCGCAGCGTTCATATGTTTTGTCATCCGTGCCGCGAAAAATTGCATGGCCTGTCGTTATGCCCGAACCCGATTTACCAACTTCATTGTGGACGACCGAGGGAAAATTTATCGATGGAAGTCCCCAATAGTGGTGGAAAAACTGGGCAAGGCCGAGGTTGATGGCAGCCTCGTCACCATCAAACATGTTGTCCTTGAAGGGGTTAAAGCTCAACCCTTGACGAGGACTTCGGCCGAGCAATGGGAGGCCTAG
>53975_NEBIH_2018_HU [organism=Porcine reproductive and respiratory syndrome virus] [isolate=53975_NEBIH_2018_HU] [host=domestic pig] [country=Hungary] [note=genotype: 1] [collection_date=2018] Porcine reproductive and respiratory syndrome virus isolate 53975_NEBIH_2018_HU surface glycoprotein (ORF5) gene, complete cds
ATGAGATGTTCTCACAGGTTGGAGCGTTTCTCGACTCCGCACTCTTGCTTTTGGTGGCTTTTTTTCTTGTGTATCGGCTTGTCCTGGTCCTTTGCCGACGGCAACGGCAACAGCTCGACATACCAATACATATATAACTTGACGATATGCGAGCTGAATGGGACCCACTGGTTGTCTAACCATTTTGATTGGGCAGTCGAGACTTTTGTGCTTTATCCTGTTGCAACTCATATCATCTCACTGGGTTTCCTCACAACAAGTCACCTTTTTGACACACTCGGCCTCGGCGCCGTGTCCGCCATGGGATTTTATGACGGACGGTATGTGCTCAGCAGCGTGTACGGCGCCTGTGCCTTCGCGGCACTCGTGTGTTTTGTCATTCGTGCTGCCAAGAATTGCATGGCCTGTCGCTATGCCCGCACCCGGTTCACCAACTTCATCGTGGATGACCGGGGGATAATTCATCGATGGAAGTCTCCAATAGTGGTGGAAAAGTCGGGCAGAGCTGAGATCGGCAGCAATCTTGTTACCATCAAACACGTCGTCCTCGAAGGGGTCAAAGCTCAACCTTTAACGAAGACTTCGGCTGAGCAATGGGAGGCCTAG
>53965_NEBIH_2018_HU [organism=Porcine reproductive and respiratory syndrome virus] [isolate=53965_NEBIH_2018_HU] [host=domestic pig] [country=Hungary] [note=genotype: 1] [collection_date=2018] Porcine reproductive and respiratory syndrome virus isolate 53965_NEBIH_2018_HU surface glycoprotein (ORF5) gene, complete cds
ATGAGATGTTCTCACAGGTTGGAGCGTTTCTCGACTCCGCACTCTTGCTTTTGGTGGCTTTTTTTCTTGTGTATCGGCTTGTCCTGGTCCTTTGCCGACGGCAACGGCAACAGCTCGACATACCAATACATATATAACTTGACGATATGCGAGCTGAATGGGACCCACTGGTTGTCTAACCATTTTGATTGGGCAGTCGAGACTTTTGTGCTTTATCCTGTTGCAACTCATATCATCTCACTGGGTTTCCTCACAACAAGTCACCTTTTTGACACACTCGGCCTCGGCGCCGTGTCCGCCATGGGATTTTATGACGGACGGTATGTGCTCAGCAGCGTGTACGGCGCCTGTGCCTTCGCGGCACTCGTGTGTTTTGTCATTCGTGCTGCCAAGAATTGCATGGCCTGTCGCTATGCCCGCACCCGGTTCACCAACTTCATCGTGGATGACCGGGGGATAATTCATCGATGGAAGTCTCCAATAGTGGTGGAAAAGTCGGGCAGAGCTGAGATCGGCAGCAATCTTGTTACCATCAAACACGTCGTCCTCGAAGGGGTCAAAGCTCAACCTTTAACGAAGACTTCGGCTGAGCAATGGAAGGCCTAG
>53443_NEBIH_2018_HU [organism=Porcine reproductive and respiratory syndrome virus] [isolate=53443_NEBIH_2018_HU] [host=domestic pig] [country=Hungary] [note=genotype: 1] [collection_date=2018] Porcine reproductive and respiratory syndrome virus isolate 53443_NEBIH_2018_HU surface glycoprotein (ORF5) gene, complete cds
ATGAGATGTTCTCGCAAGTTGGGGCATTTCTTGACTCCTTACTCTTGCTTCTGGTGGCTTTTTTTGCTGTGTACCGGCTTGTCTTGGTCCTTTGTCGATGGCAACGGCAACAGCTCGACATCCCAATACATATATAATTTGACGATATGCGAGCTGAATGGGACCAAATGGTTGTCCGGTCATTTTGATTGGGCAGTCGAAACCTTTGTGCTTTACCCAGTTGCCACTCATATCATTTCACTGGGTTTTCTCACAACAAGCCATTTCCTTGATGCGCTCGGTCTCGGCGCTGTGTCCGCCACAGGATTCATTGGCGAGCGGTATGTGCTTAGCAGCATGTACGGCGTTTGCGCCTTCGCGGCGTTCGTATGTTTTGTCATCCGTGCTGCTAAAMATTGCATGGCTTGCCGCTATGCCCGCACCCGGTTTACCAACTTCATCGTGGACGACCGGGGAAGAATCCATCGATGGAAGTCTCCAATAGTGGTGGAGAAATCGGGAAAAGCTGAAGTCGGTGGTGACCTTGTCAGCATTAAGCATGTTATCCTCGAAGGGGTTAAAGCTCAACCTTTGACGAGGACTTCGGCTGAGCAATGGGAGGCCTAG
>52901_NEBIH_2018_HU [organism=Porcine reproductive and respiratory syndrome virus] [isolate=52901_NEBIH_2018_HU] [host=domestic pig] [country=Hungary] [note=genotype: 1] [collection_date=2018] Porcine reproductive and respiratory syndrome virus isolate 52901_NEBIH_2018_HU surface glycoprotein (ORF5) gene, complete cds
ATGATATGTTCTCTCAAATCGGAGCAATTCTTGACTCTGCACTCTTGCTCTTGGTGGCTTTTTTTGCTGTGTACCGGCTTACCCTGGTCCTTTGCCGATGGCAACGGCAACGGCTCGACATCCCAATACATATATAATCTGACGATATGCGAGCTGAATGGGACCGACTGGTTGTCTACCCATTTTGATTGGGCAGTTGAGACCTTTGTGCTTTACCCAGTTGCCACCCACATCCTCTCACTGGGTTTTCTCACGACAAGTCATTTTTTTGACGCGCTTGGTCTCGGTACTGTGTCCGCTGCAGGATTTGTTGGTCGGCGGTATGTACTCAGCAGCATCTACGGCACTTGTGCTTTCGCAGCGTTCATATGTTTTGTCATCCGTGCCGCGAAAAACTGCATGGCCTGCCGTTATGCCCGAACCCGGTTTACCAACTTCATTGTGGACGACCGGGGGAAAATTTATCGATGGAAGTCCCCAATAGTGGTGGAAAAACTAGGCAAGGCCGAGGTTGATGGCAGCCTCGTCACCATCAAACATGTTGTCCTTGAAGGGGTTAAAGCTCAACCCTTGACGAGGACTTCGGCTGAGCAATGGGAGGCCTAG
>52808_NEBIH_2019_HU [organism=Porcine reproductive and respiratory syndrome virus] [isolate=52808_NEBIH_2019_HU] [host=domestic pig] [country=Hungary] [note=genotype: 1] [collection_date=2019] Porcine reproductive and respiratory syndrome virus isolate 52808_NEBIH_2019_HU surface glycoprotein (ORF5) gene, complete cds
ATGAAATGTTTTCACAAATTGGGGCGTTTCTTGACACCTCGCTCTTATTTCTGGTGGCTTTCTTTGTTGTGTATCGGCTTGTCCTGGTCCTTTGCCGATGGCAACGGCAACAGCTCGACATACCAATACATATATAACTTGACGATATGCGAGCTGAATGGGACCGCATGGCTGTCCGGCGGATTTCCTTGGGCAGTCGAAACGTTTGTGCTTTACCCGGTGGTGACTCATATTCTCTCATTAKGCTTCCTTACAACGAGCCATTTTTTTGATGCTCTCGGCTTGGGGGCTGTGTCTGCCGCAGGGTATGCTGGCAAACGGTATGTACTCAGCAGTGTTTATGGCGTTTGCGCTTTCGCAGCGCTCATGTGTTTCATCGTCCGAGCTGCAAAAAATTGCATGGCGTGCCGCTATGCTCGTACCCGGTTCACTAATTTCATAGTTGACGACCGGGGGAGAATCCACCGATGGAAGTCACCAATATTGGTAGAGAAATTAGGCAGGGCTGATGTTAACGGCGACCTTGTCACTATCAAACATGTCGTCCTTGAAGGGGTCAAAGCTCAACCCTTGACGAGGACCCCAGCCGAACAATGGGAGGCCTAG
>52753_NEBIH_2019_HU [organism=Porcine reproductive and respiratory syndrome virus] [isolate=52753_NEBIH_2019_HU] [host=domestic pig] [country=Hungary] [note=genotype: 1] [collection_date=2019] Porcine reproductive and respiratory syndrome virus isolate 52753_NEBIH_2019_HU surface glycoprotein (ORF5) gene, complete cds
ATGAAATGTTTTCACAAATTGGGGCGTTTCTTGACACCTCGCTCTTATTTCTGGTGGCTTTCTTTGTTGTGTATCGGCTTGTCCTGGTCCTTTGCCGATGGCAACGGCAACAGCTCGACATACCAATACATATATAACTTGACGATATGCGAGCTGAATGGGACCGCATGGCTGTCCGGCGGATTTCCTTGGGCAGTCGAAACGTTTGTGCTTTACCCGGTGGTGACTCATATTCTCTCATTAKGCTTCCTTACAACGAGCCATTTTTTTGATGCTCTCGGCTTGGGGGCTGTGTCTGCCGCAGGGTATGCTGGCAAACGGTATGTACTCAGCAGTGTTTATGGCGTTTGCGCTTTCGCAGCGCTCATGTGTTTCATCGTCCGAGCTGCAAAAAATTGCATGGCGTGCCGCTATGCTCGTACCCGGTTCACTAATTTCATARTTGACGACCGGGGGAGAATCCACCGATGGAAGTCACCAATATTGGTAGAGAAATTAGGCAGGGCTGATGTTAACGGCGACCTTGTCACTATCAAACATGTCGTCCTTGAAGGGGTCAAAGCTCAACCCTTGACGAGGACCCCAGCCGAACAATGGGAGGCCTAG
>5012_NEBIH_2020_HU [organism=Porcine reproductive and respiratory syndrome virus] [isolate=5012_NEBIH_2020_HU] [host=domestic pig] [country=Hungary] [note=genotype: 1] [collection_date=2020] Porcine reproductive and respiratory syndrome virus isolate 5012_NEBIH_2020_HU surface glycoprotein (ORF5) gene, complete cds
ATGAGATGTTCTCACAAATTGGGGCGTTTCTTGACTCTGCACTCTTGCTTCTGGTGGTTTTTTTTGCTGTGTACCGTCTTGTCCTGGTCCTCTGCCGATGGCAACGGCAACAGCTCGACATACCAATACATATATAACTTGACGATATGCGAGCTGAATGGGACCGACTGGTTGTCCAGCCATTTTAGTTGGGCAGTCGAGACCTTTGTGTTTTACCCGGTTGCCACTCATATCCTCTCACTGGGTTTTCTCACAACGAGCCATTTTTTGGACGCGCTTGGTCTCGGCGCTGTATCCACTGCAGGATTTGTTGGCGGGCGGTATGTGCTCAGCAGCGTCTACGGCGCTTGTGCTTTCGCAGCGTTCGTATGTTTTGTCATCCGTGCTGCTAAAAATTGCATGGCCTGCCGCTATGCCCGCACCCGGTTTACCAACTTCATTGTAGACAACCGGGGGAGAGTTCATCGATGGAAGTCTCCAATAGTGGTGGAAAAATTGGGCAAAGCCGAAGTCGACGGCAGCCTCGTCACCATCAAACATGTCGTCCTCGAAGGGGTTAAAGCTCAACCCTTGACGAGGACTCCTGCTGAGCAATGGGAGGCCTAG
>49324_NEBIH_2015_HU [organism=Porcine reproductive and respiratory syndrome virus] [isolate=49324_NEBIH_2015_HU] [host=domestic pig] [country=Hungary] [note=genotype: 1] [collection_date=2015] Porcine reproductive and respiratory syndrome virus isolate 49324_NEBIH_2015_HU surface glycoprotein (ORF5) gene, complete cds
ATGAGATGTTCTCACAAATTGGGGCGTTCCTTGATTCCGCACTCTTGCTTCTGGTGGTTTTCTTTGCTGTGTACCGGCTTGTTCTGGTCCTTTGCCGATGGCAACGGCAACAGCTCGACATACCAATACATATATAACTTGACGATATGCGAGCTGAATGGGACCACCTGGTTGTCCAACCATTTTGACTGGGCAGTCGAGACCTTTGTGCTTTACCCGGTTGTAACTCACATCCTCTCACTGGGTTTTCTTACAACAAGCCATTTCTTTGATGCGCTCGGTCTCGGCGTTGTGTCCGTCACAGGATTTTGTGGCAGACGGTATGTGCTTAGCAGTGTCTACGGTGCTTGTGCCCTTGCAGCGCTTGTGTGCTTCACCATCCGTGCCGCAAAAAATTGTATGGCTTGTCGCTACGCCCGCACCCGGTTTACCAACTTCATTGTGGATGACCGGGGGAAGATCCATCGATGGAAATCTCCAATAGTGGTGGAAAAATTGGGCAGAGCCGAGGTTGGCGGCGACCTCGTCTCCATTAAGCACGTCGTCCTCGAGGGGGTTAAAGCTCAACCCTTGACGAGGACTTCGGCTGAGCAATGGGAAGCCTAG
>47989_NEBIH_2018_HU [organism=Porcine reproductive and respiratory syndrome virus] [isolate=47989_NEBIH_2018_HU] [host=domestic pig] [country=Hungary] [note=genotype: 1] [collection_date=2018] Porcine reproductive and respiratory syndrome virus isolate 47989_NEBIH_2018_HU surface glycoprotein (ORF5) gene, complete cds
ATGAGATGTTTTCACAAATTGGGGCGTTTCTTGACACCTCGCTCTTATTTCTGGTGGCTTTCTTTGCTGTATATCGGCTTGTCCTGGTCCTCTGCCGATGGCAACGGCAACAGCTCGACATACCAATACATATATAATTTGACGATATGCGAGCTAAATGGGACCGATTGGCTGTCTGTCAACTTTTATTGGGCGGTCGAAACGTTTGTGCTTTACCCGGTGGTGACTCATATTCTCTCATTAGGCTTCCTTACAACAAGCCATTTTTTTGATGCTCTCGGCTTAGGGGCTGTGTCTGCCGCGGGGTTCACTGGCGGACGATATGTACTCAGCAGTGTATATGGTGTCTGCGCTTTCGCAGCGCTCGTGTGTTTTGTCATCCGTGCTGCAAAAAACTGCATGGCGTGCCGCTATGCTCGTACCCGGTTTACCAATTTCATAGTCGACGACCGGGGGAGAATCCACCGATGGAAGTCACCAATAGTGGTGGAGAAATTAGGCAGGGCTGATGTCAACGGCGACCTTGTCACTATCAAACATGTCGTCCTTGAAGGGGTCAAGGCTCAACCCCTGACGAGGACCCCGGCCGAACAATGGGAAGCCTAG
>46678_NEBIH_2015_HU [organism=Porcine reproductive and respiratory syndrome virus] [isolate=46678_NEBIH_2015_HU] [host=domestic pig] [country=Hungary] [note=genotype: 1] [collection_date=2015] Porcine reproductive and respiratory syndrome virus isolate 46678_NEBIH_2015_HU surface glycoprotein (ORF5) gene, complete cds
ATGAGATGTTCTCACAAATTGGGGCGTTCCTTGATTCCGCACTCTTGCTTCTGGTGGTTTTCTTTGCTGTGTACCGGCTTGTTCTGGTCCTTTGCCGATGGCAACGACAACAGCTCGACATACCAATACATATATAACTTGACGATATGCGAGCTGAATGGGACCACCTGGTTGTTCAACCATTTTGACTGGGCAGTCGAGACCTTTGTGCTTTACCCGGTTGTAACTCACATCCTCTCATTGGGTTTTCTTACAACAAGCCATTTCTTTGATGCGCTCGGTCTCGGCGTTGTGTCCGTCACAGGATTTTGTGACAGCCGGTATGTGCTTAGCAGTGTCTACGGTGCTTGTGCCCTTGCAGCGCTTGTGTGCTTCACCATCCGTGCCGCAAAAAATTGTATGGCTTGTCGCTACGCCCGCACCCGGTTTACCAATTTCATTGTGGACGACCGGGGGAAGATCCATCGATGGAAATCTCCAATAGTGGTGGAAAAATTGGGCAGAGCCGAGGTTGGCAGCGACCTCGTCTCCATTAAGCACGTCGTCCTCGAGGGGGTTAAAGCTCAACCCTTGACGAGGACTTCGGCTGAGCAATGGGAGGCCTAG
>45774_NEBIH_2017_HU [organism=Porcine reproductive and respiratory syndrome virus] [isolate=45774_NEBIH_2017_HU] [host=domestic pig] [country=Hungary] [note=genotype: 1] [collection_date=2017] Porcine reproductive and respiratory syndrome virus isolate 45774_NEBIH_2017_HU surface glycoprotein (ORF5) gene, complete cds
ATGAGATGTTCTCACAAATTGGGGCGTTCCTTGACTCCTCACTCCTGCTTCTGGTGGCCTTTTTTGCTGTGTACCGGCTTGTCTTGGTCCTTTGTCGATGGCAACGGCAACAGCTCGACATCCCAATACATATATAATTTGACGGTATGCGAGCTGAATGGGACCGAATGGTTGTCCGGTCATTTTGATTGGGCAGTCGAAACCTTTGTGCTTTACCCAGTTGCCACTCATATCATTTCACTGGGTTTTCTCACAACAAGCCATTTCCTTGATGCGCTCGGTCTCGGCGCCGTGTCCGCCACAGGATTCATTGGCGAGCGGTATGTGCTTAGCAGCATGTACGGCGTTTGCGCCTTCGCGGCGTTCGTATGTTTTGTCATCCGTGCTGCTAAAAATTGCATGGCTTGCCGCTATGCCCGCACCCGGTTTACCAACTTCATCGTGGACGACCGGGGAAGAATCCATCGATGGAAGTCTTCAATAGTGGTGGAGAAATTGGGCAAAGCTGAAGTCGGTGGTGACCTTGTCAACATTAAGCATGTTGTCCTCGAAGGGGTTAAAGCTCAACCTTTGACGAGGACTTCGGCTGAGCAATGGGAGGCCTAG
>44266_5_NEBIH_2018_HU [organism=Porcine reproductive and respiratory syndrome virus] [isolate=44266_5_NEBIH_2018_HU] [host=domestic pig] [country=Hungary] [note=genotype: 1] [collection_date=2018] Porcine reproductive and respiratory syndrome virus isolate 44266_5_NEBIH_2018_HU surface glycoprotein (ORF5) gene, complete cds
ATGACATGTTCTCACAAATTGGGGCGTTCCTTGATTCCGCACTCTTGCTTCTGGTGGTTTTCTTTGCTGTGTACCGGCTTGTTCTGGTCCTTTGCCGATGGCAACGGCAACAGCTCGACATACCAATACATATATAACTTGACGATATGCGAGCTGAATGGGACCACCTGGTTGTCCGACCACTTTTACTGGGCAGTCGAGACCTTTGTGCTTTACCCGGTTGCAACTCACATCCTCTCACTGGGTTTTCTTACAACAAGCCATTTCTTTGATGCGCTCGGTCTCGGCGTTGTGTCCGCCACAGGATTCAGTGGCGGACGGTATGTGCTTAGCAGTGTCTACGGTGCTTGTGCCCTTGCAGCGCTTGTGTGCTTCACCATCCGAGCTGTAAAAAATTGTATGGCTTGTCGCTATGCCCGCACCCGGTTTACTAACTTCATTGTGGATGACCGGGGGAAGATCCATCGATGGAAATCTCCGATAGTGGTGGAAAAATTGGGCAGAGCCGAGGTTGGCGGCGACCTCGTCTCCATTAAGCACGTCGTCCTTGAAGGGGTCAAAGCTCAACCCTTGACGAGGACTTCGGCCGAGCAATGGGAGGCCTAG
>44158_NEBIH_2015_HU [organism=Porcine reproductive and respiratory syndrome virus] [isolate=44158_NEBIH_2015_HU] [host=domestic pig] [country=Hungary] [note=genotype: 1] [collection_date=2015] Porcine reproductive and respiratory syndrome virus isolate 44158_NEBIH_2015_HU surface glycoprotein (ORF5) gene, complete cds
ATGAGATGTTCTCACAAATTGGGGCGTTCCTTGATTCCGCACTCTTGCTTCTGGTGGTTTTCTTTGCTGTGTACCGGCTTGTTCTGGTCCTTTGCCGATGGCAACGGCAACAGCTCGACATACCAATACATATATAACTTGACGATATGCGAGCTGAATGGGACCACCTGGTTGTCCAACCATTTTGACTGGGCAGTCGAGACCTTTGTGCTTTACCCGGTTGTAACTCACATCCTCTCACTGGGTTTTCTTACAACAAGCCATTTCTTTGATGCGCTCGGTCTCGGCGTTGTGTCCGTCACAGGATTTTGTGGCAGACGGTATGTGCTTAGCAGTGTCTACGGTGCTTGTGCCCTTGCAGCGCTTGTGTGCTTCACCATCCGTGCCGCGAAAAATTGTATGGCTTGTCGCTACGCCCGCACCCGGTTTACCAACTTCATTGTGGATGACCGGGGGAAGATCCATCGATGGAAATCTCCAATAGTAGTGGAAAAATTGGGCAGAGCCGAGGTTGGCGGCGACCTCGTCTCCATTAAGCACGTCGTCCTCGAAGGGGTTAAAGCTCAACCCTTGACGAGGACTTCGGCTGAGCAATGGGAAGCCTAG
>42939_NEBIH_2019_HU [organism=Porcine reproductive and respiratory syndrome virus] [isolate=42939_NEBIH_2019_HU] [host=domestic pig] [country=Hungary] [note=genotype: 1] [collection_date=2019] Porcine reproductive and respiratory syndrome virus isolate 42939_NEBIH_2019_HU surface glycoprotein (ORF5) gene, complete cds
ATGAGATGTTCTCACAAATTGGAGCGCTTCTTGACTCCGCGCTCTTGCTTCTGGTGGCTTTTTTTGCTGTGTACCGGCTTGTCCTGGTCCTCTGCCGATGGCAACGGCAACAGCTCGACATACCAATACATATATAACTTGACGATATGCGAGCTGAATGGGACCGACTGGTTGTCCAGCCATTTTGGTTGGGCAGTCGAGACCTTTGTGTTTTACCCGGTTGCCACTCATATCCTCTCACTGGGTTTTCTCACAACAAGCCATTTTTTTGACGCGCTCGGTCTCGGCGCTGTATCCACTGCAGGATTTGTTGGCGGGCGGTATGTACTCTGCAGCGTCTACGGCGCTTGTGCTTTCGCAGCGTTCGTATGTTTTGTCATCCGTGCTGCTAAAAATTGCATGGCCTGCCGCTATGCCCGTACCCGGTTTACCAACTTCATTGTAGACAACCGGGGGAGAGTTTATCGATGGAAGTCTCCAATAGTGGTAGAAAAATTGGGCAAAGCCGAAGTCGACGGCAACCTTGTCACCATCAAACATGTCGTCCTCGAAGGGGTTAAAGCTCAACCCTTGACGAGGACTTCGGCTGAGCAATGGGAGGCCTAG
>42603_NEBIH_2016_HU [organism=Porcine reproductive and respiratory syndrome virus] [isolate=42603_NEBIH_2016_HU] [host=domestic pig] [country=Hungary] [note=genotype: 1] [collection_date=2016] Porcine reproductive and respiratory syndrome virus isolate 42603_NEBIH_2016_HU surface glycoprotein (ORF5) gene, complete cds
ATGAGATGTTTTCACAAATTGGGGCGTTTCTTGACTCCGTACTCTTGCTTCTGGTGGCTTTTTTTGCTGTGTACCGGCTTGTCTTGGTCCTTTGTCGATGGCAACGGCAACAGCTCGACATACCAATACATATATAATTTGACGATATGCGAGCTGAATGGGACCAAATGGGTGTCCAGCCATTTTGACTGGGCAGTCGAGACCTTTGTGCTTTACCCGGTTGCCACTCATATCCTTTCACTGGGTTTTCTCACAACAAGCCATTTTTTTGACGCGCTCGGTCTCGGCGCTGTGTTCACTACAGGATTTGTTGACGGGCGGTATGTACTCAGTAGCGTGTACGGCGCTTGTGCTTTCGCAGCGCTCGTATGTTTTGTCATCCGCGCTGCTAAAAATTGCATGGCTTGCCGTTATGCCCGTACCCGGTTTACCAACTTCATTGTGGACGACCGAGGGAGAATCCATCGATGGAAGTCCCCAATAGTGGTAGAGAAATTGGGCAAAGTTGAAGTCGGTGGCGACCTCGTCACCATCAAACATGTCGTCCTCGAAGGGGTTAAAGCTCAACCCTTGACGAGGACTTCGGCTGAGCAATGGGAAGCCTAG
>42152_NEBIH_2016_HU [organism=Porcine reproductive and respiratory syndrome virus] [isolate=42152_NEBIH_2016_HU] [host=domestic pig] [country=Hungary] [note=genotype: 1] [collection_date=2016] Porcine reproductive and respiratory syndrome virus isolate 42152_NEBIH_2016_HU surface glycoprotein (ORF5) gene, complete cds
ATGAAATGTTCTCAGAGATTGGAGCGTTTCTTGACTCCTCACTTTTGCTTCTGGTGGCCTTTTTTACTTTGTACCGGCTTGTCTTGGTCCTTTGTCGATGGCAACGGCAACAGCTCGACATACCAATACATATATAATTTGACGATATGCGAGCTGAATGGGACCGTGTGGTTGTCCAGCCATTTTGACTGGGCAGTCGAGACCTTTGTGCTTTACCCGGTTGCCACTCATATCCTTTCACTGGGTTTTCTCACAACAAGCCATTTTCTTGATGCGCTCGGTCTCGGCGCTGTGTCCGTTACAGGATTTGCTGACAAACGGTATGTACTCAGCAGCGTGTACGGCGCTTGTGCTTTCGCAGCGCTCGTATGTTTTGTCATCCGCGCCGTAAAAAATTGCATGGCTTGCCGTTATGCCCGTACCCGGTTTACCAACTTCATTGTGGACGACCGGGGGAGAATCCATCGATGGAAGTCACCAATAGTGGTAGAGAAGTTGGGCAAAGCTGAAGTCGGTGGCGACCTCGTCACTATCAAACATGTCGTCCTCGAAGGGGTTAAAGCTCAACCCTTGACGCGGACTTCGGCTGAGCAATGGGAAGCCTAG
>39942_NEBIH_2018_HU [organism=Porcine reproductive and respiratory syndrome virus] [isolate=39942_NEBIH_2018_HU] [host=domestic pig] [country=Hungary] [note=genotype: 1] [collection_date=2018] Porcine reproductive and respiratory syndrome virus isolate 39942_NEBIH_2018_HU surface glycoprotein (ORF5) gene, complete cds
ATGAGATGTTCTTGCAAATTGGAGCGTTTCTCGACTCTGCTCTCTTGCTCTTGGTGGCTTTCTTTGCTGTGTATCGGCTTGTCCTGGTCCTTTGCCGACGCCAACGGCAACAGCTCGACATACCAATACATATATAATTTGACGATATGTGAGCTGAATGGGACCCAATGGCTGTCCAACCATTTTAATTGGGCTGTTGAAGCCTTTGTGCTTTACCCAGTTGCCACTCACATCCTTTCCCTGGGTTTTCTCACGACAAGCCATTTTTTTGACGCGCTTGGTCTCGGCGCTGTCGCCGTGGCAGGATTTGTCAGCAGTCGGTACGTGCTCAGCAGCGTTTACGGCGTTTGCGCTGTCGCAGCGCTCGTGTGTTTTGTCATTCGTGCTGCAAAAAATTGCATGGCCTGCCGCTACGCCCGCACTCGGTTTACCAATTTCATTGTGGATGATCGGGGAAGAATCCATCGATGGAAGTCTCCAATAGTGGTGGAAAAATCAGGTAAGGCTGAAATCGGCAGTGATCTTGTGGCTATCAAGCACGTTGTTCTCGAAGGGGTTAAAGCTCAACCCTTGGCAAGGACTTCGGCTGAGCAATGGGAGGCCTAG
>3993_NEBIH_2019_HU [organism=Porcine reproductive and respiratory syndrome virus] [isolate=3993_NEBIH_2019_HU] [host=domestic pig] [country=Hungary] [note=genotype: 1] [collection_date=2019] Porcine reproductive and respiratory syndrome virus isolate 3993_NEBIH_2019_HU surface glycoprotein (ORF5) gene, complete cds
ATGAGATGTTCTCACAGGTTGGAGCGTTTCTCGACTCCGCACTCTTGCTTTTGGTGGCTTTTTTTCTTGTGTATCGGCTTGTCCTGGTCCTTTGCCGACGGCAACGGCAACAGCTCGACATACCAATACATATATAACTTGACGATATGCGAGCTGAATGGGACCCACTGGTTGTCTAACCATTTTGATTGGGCAGTCGAGACTTTTGTGCTTTATCCTGTTGCAACTCATATCATCTCACTGGGTTTCCTCACAACAAGTCACCTTTTTGACACACTCGGCCTCGGCGCCGTGTCCGCCATGGGATTTTATGACGGACGGTATGTGCTCAGCAGCGTGTACGGCGCCTGTGCCTTCGCGGCACTCGTGTGTTTTGTCATTCGTGCTGCCAAGAATTGCATGGCCTGTCGCTATGCCCGCACCCGGTTCACCAACTTCATCGTAGATGACCGGGGGATGATTCATCGATGGAAGTCTCCAATAGTGGTGGAAAAGTCGGGCAGAGCTGAGATCGGCAGCAATCTTGTTACCATCAAACACGTCGTCCTCGAAGGGGTCAAAGCTCAACCTTTAACGAAGACATCTGCTGAGCAATGGGAGGCCTAG
>39097_NEBIH_2016_HU [organism=Porcine reproductive and respiratory syndrome virus] [isolate=39097_NEBIH_2016_HU] [host=domestic pig] [country=Hungary] [note=genotype: 1] [collection_date=2016] Porcine reproductive and respiratory syndrome virus isolate 39097_NEBIH_2016_HU surface glycoprotein (ORF5) gene, complete cds
ATGAGATGTTCTCACAAATTGGAGCGTTTCTTGACTCCTCACTCTTGCTTCTGGTGGCTTTTTTTGCTTTGTACCGGCTTGTCTTGGTCCTTTGTCGATGGCAACGACAACAGCTCGACATCCCAATACATATATAATTTGACGATATGCGAGCTGAATGGGACCGAATGGTTGTCCGGTCATTTTGATTGGGCAGTCGAAACCTTTGTGCTTTACCCAGTTGCCACTCATATCATTTCACTGGGTTTTCTCACAACAAGCCATTTCCTTGATGCGCTCGGTCTCGGCGCTGTGTCCGCCACAGGATTCATTGGCGAGCGGTATGTACTTAGCAGCATGTACGGCGTTTGCGCCTTCGCGGCGTTCGTATGTTTTGTCATCCGTGCTGCTAAAAATTGCATGGCTTGCCGCTATGCCCGCACCCGGTTTACCAACTTCATCGTGGACGACCGGGGAAGAATCCATCGATGGAAGTCTTCAATAGTGGTGGAGAAATTGGGCAAAGCTGAAGTCGGTGGTGACCTTGTCAACATTAAGCATGTTGTCCTCGAAGGGGTTAAAGCTCAACCTTTGACGAGGACTTCGGCTGAGCAATGGGAGGCCTAG
>3865_NEBIH_2019_HU [organism=Porcine reproductive and respiratory syndrome virus] [isolate=3865_NEBIH_2019_HU] [host=domestic pig] [country=Hungary] [note=genotype: 1] [collection_date=2019] Porcine reproductive and respiratory syndrome virus isolate 3865_NEBIH_2019_HU surface glycoprotein (ORF5) gene, complete cds
ATGAAATGTTCTCACAAATCGGGGCGTTTCTTGATTCCACACTCTTGCTTCTGGTGGCTTTTTTTGCTGTGTACCGGCTTGTCCTGGTCCTTTGCCGATGGCAACGGCAACAGCTCGACATACCAATACATATATAACTTGACGATATGCGAGCTGAATGGGACCGCCTGGTTGCATAACCATTTTGACTGGGCAGTCGAGACCTTTGTGTTTTACCCGGTTGCCACTCATATACTCTCACTGGGTTTTCTCACAACGAGCCATTTTTTTGACGCGCTCGGTCTCGGCGTTGTGTCCACTGCAGGGTTTGTTGGCGGACGGTATGTGCTCAGTAGCATTTACGGCGCTTGTGCTTTCGCAGCGTTCGTATGTTTTGTCATCCGTGCTACTAAAAATTGCATGGCCTGCCGCTATGCCCGCACCCGGTTCACCAACTTTATTGTGGACAACCGGGGGAGAGTCCATCGGTGGAAGTCTCCAGTAGTGATAGAAAAAATGGGCAAAGCCGAAGTCGACGGCGACCTCGTCACCATCAAGCATGTCATCCTCGAAGGGGTTAAAGCTCAACCCTTGACAAGGACTCCGGCTGAGCAATGGGAGGCCTAG
>38534_NEBIH_2018_HU [organism=Porcine reproductive and respiratory syndrome virus] [isolate=38534_NEBIH_2018_HU] [host=domestic pig] [country=Hungary] [note=genotype: 1] [collection_date=2018] Porcine reproductive and respiratory syndrome virus isolate 38534_NEBIH_2018_HU surface glycoprotein (ORF5) gene, complete cds
ATGATATGTTCTCTCAAATCGGGGCAATTCTTGACTCTACACTCTTGCTTTTGGTGGCTTTTTTTGCTGTGTACCGGCTTGTCCTGGTCCTTTGCCGATGGCAACGGCAACGGCTCGACATACCAATACATATATAATTTGACGATATGCGAGCTGAATGGGACCGACTGGTTGTCCAACCATTTTGATTGGGCAGTTGAGACCTTTGTGCTTTACCCAGTTGCCACCCACATTCTCTCACTGGGTTTTCTCACAACAAGTCATTTTTTTGACGCGCTCGGTCTCGGTACTGTGTCCGCTGCAGGGTTTGTTGGTCAGCGGTATGTGCTYAGCAGTATCTATGGCACTTGTGCTTTCGCTGCGCTCATATGTTTTGTCATCCGTGCCGCAAAAAACTGCATGGCCTGCCGTTATGCCCGAACCCGGTTTACCAACTTCATTGTGGACGACCGGGGGAAAATTTATCGATGGAAGTCCCCAATAGTGGTGGAAAAATTAGGCAAGGCCGAGGTTGACGGCAGCCTCGTCACCATCAAACATGTTGTCCTTGAAGGGGTTAAAGCTCAACCCTTAACGAGGACTTCGGCCGAGCAATGGGAGGCCTAG
>38417_NEBIH_2018_HU [organism=Porcine reproductive and respiratory syndrome virus] [isolate=38417_NEBIH_2018_HU] [host=domestic pig] [country=Hungary] [note=genotype: 1] [collection_date=2018] Porcine reproductive and respiratory syndrome virus isolate 38417_NEBIH_2018_HU surface glycoprotein (ORF5) gene, complete cds
ATGATATGTTCTCTCAAATCGGGGCAATTCTTGACTCTACACTCTTGCTTTTGGTGGCTTTTTTTGCTGTGTACCGGCTTGTCCTGGTCCTTTGCCGATGGCAACGGCAACGGCTCGACATACCAATACATATATAATTTGACGATATGCGAGCTGAATGGGACCGACTGGTTGTCCAACCATTTTGATTGGGCAGTTGAGACCTTTGTGCTTTACCCAGTTGCCACCCACATTCTCTCACTGGGTTTTCTCACAACAAGTCATTTTTTTGACGCGCTCGGTCTCGGTACTGTGTCCGCTGCAGGGTTTGTTGGTCAGCGGTATGTGCTCAGCAGTATCTATGGCACTTGTGCTTTCGCTGCGCTCATATGTTTTGTCATCCGTGCCGCAAAAAACTGCATGGCCTGCCGTTATGCCCGAACCCGGTTTACCAACTTCATTGTGGACGACCGGGGGAAAATTTATCGATGGAAGTCCCCAATAGTGGTGGAAAAATTAGGCAAGGCCGAGGTTGACGGCAGCCTCGTCACCATCAAACACGTTGTCCTTGAAGGGGTTAAAGCTCAACCCTTAACGAGGACTTCGGCCGAGCAATGGGAGGCCTAG
>37665_NEBIH_2018_HU [organism=Porcine reproductive and respiratory syndrome virus] [isolate=37665_NEBIH_2018_HU] [host=domestic pig] [country=Hungary] [note=genotype: 1] [collection_date=2018] Porcine reproductive and respiratory syndrome virus isolate 37665_NEBIH_2018_HU surface glycoprotein (ORF5) gene, complete cds
ATGAGATGTTTTCACAGATTGGGGCGTTTATTGACTCCGCACTCTTGCTTCTGGTGGCCTTTTTTGCTGTGTATCGGCTTGTCCTGGTCCTTTGCCGATGGCAACGGCAACAGCTCGACATACCAATACATATATAACTTGACGATATGCGAGCTGAATGGGACCGCCTGGCTGTCCGACAAATTTTATTGGGCAGTCGAAACCTTTGTGCTCTACCCGGTGGCGACTCATATTCTCTCACTAGGTTTTCTCACCACAAGTCATTTTCTTGACGCGCTCGGCCTTGGAGCTGTGTCTGTCACAGGGTACCATGGTGGACGGTATGTACTCAGCAGTGTGTACGGCATTTGCGCGTTTGCGGCGCTCATATGTTTTGCCATCCGCGTCGCAAAAAATTGTATGGCTTGTCGCTATGCCCGTACCCGGTTTACCAACTTTATTGTGGACGACCGAGGTGGGATCCATCGATGGAAGTCTCCAATAGTGGTGGAGAAATTGGGCAAAGCTGAAATCGGCGATGCCCTTGTTGCCATCAAGCATGTTGTCATCGAAGGGGTTAAAGCTCAACCCTTGACAAGGACCTCGGCTGAGCAATGGGAGGCCTAG
>37477_NEBIH_2017_HU [organism=Porcine reproductive and respiratory syndrome virus] [isolate=37477_NEBIH_2017_HU] [host=domestic pig] [country=Hungary] [note=genotype: 1] [collection_date=2017] Porcine reproductive and respiratory syndrome virus isolate 37477_NEBIH_2017_HU surface glycoprotein (ORF5) gene, complete cds
ATGACATGTTCTCACAAATTGGGGCGTTTCTTGACTCCGCACTCTTGCTTTTGGTGGCTTTTTTTGCTGTGTACCGGCTTGTCTTGGTCCTTTGCCGATGGCAACGGCAACAGCTCGACATACCAATACATATATAACCTGACGATATGCGAGCTGAATGGGACCAAATGGTTGTCCAGCCACTTTGACTGGGCAGTCGAGACCTTTGTGCTTTACCCAGTTGCTACTCATATCCTTTCACTGGGTTTTCTCACAACCAGCCATTTTTTTGACGCGCTCGGCCTCGGCGCCATGTCCATTACAGGATTTGTTGATGGGCGGTATGTACTCAGCAGCGTGTACGGCGCTTGTGCTTTCGCGGCGCTCGTATGTTTTGTCATCCGCGCTGCAAAAAATTGCATGGCTTGCCGTTATGCCCGTACCCGGTTCACCAACTTCATTGTGGACGACCGGGGGAGGATCCATCGATGGAAGTCTCCAATAGTGGTAGAGAAATTGGGCAAAGCTGAAGTCGGTGGCGACCTCGTCACCATCAAACACGTCGTCCTCGAAGGGGTTAAAGCTGAACCCTTGACAAGGACTTCGGCTGAGCAATGGGAGGCCTAG
>35598_NEBIH_2018_HU [organism=Porcine reproductive and respiratory syndrome virus] [isolate=35598_NEBIH_2018_HU] [host=domestic pig] [country=Hungary] [note=genotype: 1] [collection_date=2018] Porcine reproductive and respiratory syndrome virus isolate 35598_NEBIH_2018_HU surface glycoprotein (ORF5) gene, complete cds
ATGACATGTTCTCACAAATCGGTGCGTTTATTGACTCCGCACTCTTGCTTTTGGTGGCTTTTTTTGCTGTGTACCGGCTTGTCCTGGTCCTTTGCCGATGGCAACGGCAACAGCTCGACATACCAATACATATATAATTTGACGATATGCGAGCTGAATGGGACCGCAYGGTTGTCCAGCCATTTTGACTGGGCAGTCGAARCCTTTGTGCTTTACCCGGTTGCCACYCATATCCTTTCACTGGGTTTTCTCACAACAAGCCATTTTTTTGATGCGCTCGGTCTCGGCGCTGTGTCCACTGTAGGATTTGCTGACGGGCGGTATGTACTCAGCAGCGTGTACGGCGCTTGTGCTTTCGCAGCGCTCGTATGTTTTGCCATCCGCGCTGCTAAAAATTGCATGGCTTGCCGTTATGCCCGTACCCGGTTCACCAACTTCATTGTGGACGACCGGGGGAGGATCCATCGATGGAAGTCTCCAATAGTGGTAGAGAAATTGGGCAAAGCTGAAGTCGGTGGCGACCTCGTCACCATCAAACATGTCGTCCTCGAAGGGGTTAAAGCTCAACCCTTGACGAGGACTTCGGCTGAGCAATGGGAGGCCTAG
>35020_NEBIH_2016_HU [organism=Porcine reproductive and respiratory syndrome virus] [isolate=35020_NEBIH_2016_HU] [host=domestic pig] [country=Hungary] [note=genotype: 1] [collection_date=2016] Porcine reproductive and respiratory syndrome virus isolate 35020_NEBIH_2016_HU surface glycoprotein (ORF5) gene, complete cds
ATGAGATGTTCTCACAAATTGGGGCGTTCCTTGATTCCGCACTCTTGCTTCTGGTGGTTTTCTTTGCTGTGTACCGGCTTGTTCTGGTCCTTTGCCGATGGCAACGGCAACAGCTCGACATACCAATACATATATAACTTGACGATATGCGAGCTGAATGGGACCACCTGGTTGTCCAACCATTTTGACTGGGCAGTCGAGACCTTTGTGCTTTACCCAGTTGTAACTCACATCCTCTCACTGGGTTTTCTTACAACAAGCCATTTCTTTGATGCGCTCGGTCTCGGCATTGTGTCCGTCACAGGATTTTGTGGCAGACGGTATGTGCTTAGCAGTGTCTACGGTGCTTGTGCCCTAGCAGCGCTTGTGTGCTTCACCATCCGTGCCGCGAAAAATTGTATGGCTTGTCGCTACGCCCGCACCCGGTTTACCAACTTCATTGTGGATGACCGGGGGAAGATCCATCGATGGAAATCTCCAATAGTAGTGGAAAAATTGGGCAGAGCCGAGGTTGGCGGCGACCTCGTCTCCATTAAGCACGTCGTCCTCGAAGGGGTTAAAGCTCAACCCTTGACGAGGACTTCGGCTGAGCAATGGGAAGCCTAG
>35018_NEBIH_2016_HU [organism=Porcine reproductive and respiratory syndrome virus] [isolate=35018_NEBIH_2016_HU] [host=domestic pig] [country=Hungary] [note=genotype: 1] [collection_date=2016] Porcine reproductive and respiratory syndrome virus isolate 35018_NEBIH_2016_HU surface glycoprotein (ORF5) gene, complete cds
ATGAGATGTTCTCACAAATTGGGGCGTTCCTTGATTCCGCACTCTTGCTTCTGGTGGTTTTCTTTGCTGTGTACCGGCTTGTTCTGGTCCTTTGCCGATGGCAACGGCAACAGCTCGACATACCAATACATATATAACTTGACGATATGCGAGCTGAATGGGACCACCTGGTTGTCCAACCATTTTGACTGGGCAGTCGAGACCTTTGTGCTTTACCCGGTTGTAACTCACATCCTCTCACTGGGTTTTCTTACAACAAGCCATTTCTTTGATGCGCTCGGTCTCGGCGTTGTGTCCGTCACAGGATTTAGTGGCAGACGGTATGTGCTTAGCAGTGTCTACGGTGCTTGTGCCCTAGCAGCGCTTGTGTGCTTCACCATCCGTGCCGCGAAAAATTGTATGGCTTGTCGCTACGCCCGCACCCGGTTTACCAACTTCATTGTGGATGACCGGGGGAAGATCCATCGATGGAAATCTCCAATAGTAGTGGAAAAATTGGGCAGAGCCGAGGTTGGCGGCGACCTCGTCTCCATTAAGCACGTCGTCCTCGAAGGGGTTAAAGCTCAACCCTTGACGAGGACTTCGGCTGAGCAATGGGAAGCCTAG
>34474_NEBIH_2016_HU [organism=Porcine reproductive and respiratory syndrome virus] [isolate=34474_NEBIH_2016_HU] [host=domestic pig] [country=Hungary] [note=genotype: 1] [collection_date=2016] Porcine reproductive and respiratory syndrome virus isolate 34474_NEBIH_2016_HU surface glycoprotein (ORF5) gene, complete cds
ATGAGATGTTCTCACAAATTGGGGCGTTCCTTGATTCCGCACTCTTGCTTCTGGTGGTTTTCTTTGCTGTGTACCGGCTTGTTCTGGTCCTTTGCCGATGGCAACGGCAACAGCTCGACATACCAATACATATATAACTTGACGATATGCGAGCTGAATGGGACCACCTGGTTGTCCAACCATTTTGACTGGGCAGTCGAGACCTTTGTGCTTTACCCGGTTGTAACTCACATCCTCTCACTGGGTTTTCTTACAACAAGCCATTTCTTTGATGCGCTCGGTCTCGGCGTTGTGTCCGTCACAGGATTTTGTGGCAGACGGTATGTGCTTAGCAGTGTCTACGGTGCTTGTGCCCTTGCAGCGCTTGTGTGCTTTGCCATCCGTGCCGCAAAAAATTGTATGGCTTGTCGCTACGCCCGCACCCGGTTTACCAACTTCATTGTGGATGACCGGGGGAAGATCCATCGATGGAAATCTCCAATAGTGGTGGAAAAATTGGGCAGAGCCGAGGTTGGCGGCAACCTCGTCTCCATTAAGCACGTCGTCCTCGAAGGGGTTAAAGCTCAACCCTTGACGAGGACTTCGGCTGAGCAATGGGAAGCCTAG
>32308_NEBIH_2019_HU [organism=Porcine reproductive and respiratory syndrome virus] [isolate=32308_NEBIH_2019_HU] [host=domestic pig] [country=Hungary] [note=genotype: 1] [collection_date=2019] Porcine reproductive and respiratory syndrome virus isolate 32308_NEBIH_2019_HU surface glycoprotein (ORF5) gene, complete cds
ATGAGATGTTCTCACAAATTGGGGCGTTTCTTGACTCCTCACTCTTGCTTCTGGTGGCTTTTTTTGCTGTGTACCGGCTTGTCTTGGTCCTTTGTCGATGGCAACGGCAACAGCTCGACATACCAATACATATATAATTTGACGATATGCGAGCTGAATGGGACCGTATGGTTGTCCAGCCATTTTGACTGGGCAGTCGAGATCTTTGTGCTTTACCCGGTTGCCACTCATATCATTTCACTGGGTTTTCTCACAACAAGCCATTTTTTTGATGTGCTCGGTCTCGGCGCTGTGTCCGCTACAGGATTTTCTGGCGGGCGGTATGTACTCAGCAGCGTGTACGGCGCTTGTGCTTTCGCAGCGCTCGTATGTTTTGTCATCCGCGCTGCTAAAAATTGCATGGCTTGCCGTTATGCCCGTACCCGGTTTACTAACTTCATTGTAGACGACCGGGGGAGGATCCATCGATGGAAGTCTCCAATAGTGGTAGAGAAATTGGGCAAAGCTGAAGTCGGTGGCGACCTCGTCACCATCAAACATGTCGTCCTCGAAGGGGTTAAAGCTCAACCCTTGACGAGAACTTCGGCTGAGCAATGGGAGGCCTAG
>31821_NEBIH_2018_HU [organism=Porcine reproductive and respiratory syndrome virus] [isolate=31821_NEBIH_2018_HU] [host=domestic pig] [country=Hungary] [note=genotype: 1] [collection_date=2018] Porcine reproductive and respiratory syndrome virus isolate 31821_NEBIH_2018_HU surface glycoprotein (ORF5) gene, complete cds
ATGACATGTTCTCACAAATCGGTGCGTTTATTGACTCCGCACTCTTGCTTTTGGTGGCTTTTTTTGCTGTGTACCGGCTTGTCCTGGTCCTTTGCCGATGGCAACGGCAACAGCTCGACATACCAATACATATATAATTTGACGATATGCGAGCTGAATGGGACCGCATGGTTGTCCAGCCATTTTGACTGGGCAGTCGAAACYTTTGTGCTTTACCCGGTTGCCACTCATATCCTTTCACTGGGTTTTCTCACAACAAGCCATTTTTTTGATGCGCTCGGTCTCGGCGCTGTGTCCACTGTAGGATTTGCTGACGGGCGGTATGTACTCAGCAGCGTGTACGGCGCTTGTGCTTTCGCAGCGCTCGTATGTTTTGCCATCCGCGCTGCTAAAAATTGCATGGCTTGCCGTTATGCCCGTACCCGGTTCACCAACTTCATTGTGGACGACCGGGGGAGGRTCCATCGATGGAAGTCTCCGATAGTGGTAGAGAAATTGGGCAAAGCTGAAGTCGGTGGCGACCTCGTCACCATCAAACATGTCGTCCTCGAAGGGGTTAAAGCTCAACCCTTGACGAGGACTTCGGCTGAGCAATGGGAGGCCTAG
>31094_NEBIH_2019_HU [organism=Porcine reproductive and respiratory syndrome virus] [isolate=31094_NEBIH_2019_HU] [host=domestic pig] [country=Hungary] [note=genotype: 1] [collection_date=2019] Porcine reproductive and respiratory syndrome virus isolate 31094_NEBIH_2019_HU surface glycoprotein (ORF5) gene, complete cds
ATGAGATGTTCTCACAAATCGGGGCTTTTCTCGACTCCGCACTCTTGCTTTTGGTGGCCTTTTTTTCTGTGTACCGGCTTGTCCTGGTCCTTTGCCGCTGGCAACGGCAACAGCTCGACATACCAATACATATATAATTTGACAATATGTGAGCTGAATGGGACCAAATGGCTGTCCGACCATTTTGATTGGGCTACTGAGACCTTTGTGCTTTATCCAGTTGCTACACATATCCTTTCACTGGGTTTCCTTACAACAAGCCATTTTTTTGATGCGCTCGGTCTCGGCGTTGTGTCCGCAGCAGGGTTTGCTGACCAGCGGTATGTACTCAGCAGTATCTACGGCGCTTGTGCTCTCGCAGCGTTCGTGTGTTTTGTCATCCGTGCTGCGAAAAATTGCATGGCCTGCCGCTATGCCCGTACCCGGTTTACCAATTTCATTGTGGATGATCGGGGAAGAATCCATCGGTGGAAGTCTCCAATAGTAGTGGAGAAGTTGGGCAAGGCTGAAATCGGCAGTGACCTTGTCACCATCAAACACGTCGTCCTCGAAGGGGTCAAAGCTCAACCCTTGACAAGGACCTCGGCTGAGCAATGGGAGGCCTAG
>3078_NEBIH_2013_HU [organism=Porcine reproductive and respiratory syndrome virus] [isolate=3078_NEBIH_2013_HU] [host=domestic pig] [country=Hungary] [note=genotype: 1] [collection_date=2013] Porcine reproductive and respiratory syndrome virus isolate 3078_NEBIH_2013_HU surface glycoprotein (ORF5) gene, complete cds
ATGAGATGTTCTCACAAATCGGGGCGGTTCTTGACTCCGCACTCTTGCTTCTGGTGGCTTTTTTTGCTGTGTACCGGCTTGTCCTGGTCCTTTGCCGATGGCAACGGCAACAGCTCGACATACCAATACATATATAACTTGACGATATGCGAGCTGAACGGGACCACCTGGTTGTCCAACCATTTTGCTTGGGCAGTCGAGACTTTTGTGCTTTACCCGGTTGCCACTCATATACTTTCACTGGGTTTTCTCACAACAAGCCACTTTTTTGACGCGCTCGGCCTCGGCGCTGTGTCCACTACAGGATTTGTTGGCGGGCGGTACGTACTCAGCAGCGTCTACGGCGCTTGTGCATTCGCAGCGTTCGTGTGTTTTGTCATCCGTGTTGCTAAGAATTGCATGGCCTGCCGCTATGCCCGCACCCGGTTTACCAACTTCATTGTGGACAATCGGGGGAGAGTTCATCGATGGAAGTCCTCAATAGTGGTAGAGAGATTGGGTAAAGCCGAAGTCAACGGCGACCTTGTCACCATCAAACATGTCGTCCTCGAAGGGGTTAAAGCTCAACCCTTGACGAGGACTTCAGCTGAGCAATGGGAAGCCTAG
>2887_NEBIH_2019_HU [organism=Porcine reproductive and respiratory syndrome virus] [isolate=2887_NEBIH_2019_HU] [host=domestic pig] [country=Hungary] [note=genotype: 1] [collection_date=2019] Porcine reproductive and respiratory syndrome virus isolate 2887_NEBIH_2019_HU surface glycoprotein (ORF5) gene, complete cds
ATGAGATGTTCTCACAAATCGGGGCGTTTCTTGACTCCGCACTCTTGCTTTTGGTGGCTTTTTTTGCTGTGTACCGGCTTGTCCTGGTCCTTTGCCGATGGCAACGGCAACAGCTCGACATACCAATACATATATAATTTGACGATATGCGAGCTGAATGGGACCGAATGGCTGTCCAACCATTTTGATTGGGCAGTTGAGACCTTTGTGCTTTACCCAGTTGCCACACACATCCTCTCACTGGGTTTCCTCACAACAAGCCATTTTTTTGACGCGCTCGGTCTCGGCGCTGTGTCCACTGCAGGATTTGTTGACGGGCGGTATGTACTCAGCAGTGTCTATGGCACTTGTGCTTTTGCGGCGTTTGTGTGTTTTGTCATCCGTGCTGCGAAAAATTGCATGGCCTGCCGCTATGCCCGTACCCGGTTTACCAACTTCATTGTGGATGACCGGGGGAAAATCCATCGATGGAAGTCTCCAATAGTAGTGGAAAAATTGGGCAAGGCCGAAGTCGACGGCAACCTTGTCACCATCAAACATGTCGTCCTCGAAGGGGTCAAAGCTCAACCCTTGACGAGGACCTCGGCTGAGCAATGGGAGGCCTAG
>27779_NEBIH_2018_HU [organism=Porcine reproductive and respiratory syndrome virus] [isolate=27779_NEBIH_2018_HU] [host=domestic pig] [country=Hungary] [note=genotype: 1] [collection_date=2018] Porcine reproductive and respiratory syndrome virus isolate 27779_NEBIH_2018_HU surface glycoprotein (ORF5) gene, complete cds
ATGAAATGTTTTCACAAATTGGGGCGTTTCTTGACACCTCGCTCTTATTTCTGGTGGTTTTCTTTGTTGTGTATCGGCTTGTCCTGGTCCTTTGCCGATGGCAACGGCAACAGCTCGACATACCAATACATATATAACTTGACAATATGCGAGCTAAATGGGACCGCATGGCTGTCCGGCGGATTTCCTTGGGCAGTCGAAACGTTTGTGCTTTACCCGGTGGTGACTCATATTCTCTCATTAGGCTTCCTTACAACAAGCCATTTTTTTGATGCTCTCGGCTTAGGGGCTGTGTCTGCCGCGGGGTATGCTGGCAGACGGTGTGTACTCAGCAGTGTTTATGGCGTTTGCGCTTTCGCAGCGCTCGTGTGTTTCATCATCCGTGCTGCAAAAAATTGCATGGCGTGCCGCTATGCTTGTACCCGGTTCACCAATTTCATAGTTGACGACCGGGGGAGAATCCACCGATGGAAGTCACCAATATTGGTGGAGAAATTAGGCAGGGCTGATGTTAACGGCGACCTTGTCACTATCAAACATGTCGTCCTTGAAGGGGTCAAAGCTCAACCCTTGACGAGGACTTCGGCTGAGCAATGGGAAACCTAG
>27477_NEBIH_2017_HU [organism=Porcine reproductive and respiratory syndrome virus] [isolate=27477_NEBIH_2017_HU] [host=domestic pig] [country=Hungary] [note=genotype: 1] [collection_date=2017] Porcine reproductive and respiratory syndrome virus isolate 27477_NEBIH_2017_HU surface glycoprotein (ORF5) gene, complete cds
ATGAGATGTTCTCCCAAATTGGGGCGTTTCTCGACTCCGCACTCTTGCTTTTGGTGGCTTTTTTTGCTGTGTACCGGCTTGTCCTGGTCCTTTGCCGATGGCAACGGCAACAGCTCGACATACCAATACATATATAATTTGACGATATGTGAGCTGAATGGGACCGAATGGCTGTCCGACCATTTTGTTTGGGCTACTGAGACCTTTGTGCTTTATCCAGTTGTTACACATATCCTTTCACTGGGTTTCCTTACAACAAGCCATTTCTTTGATGCGCTCGGTCTCGGCGTTGTGTCCGCAGCAGGGTTTGCTGGCCAGCGGTATGTACTCAGCAGTATCTACGGCGCTTGTGCTCTTGCAGCGTTCGTGTGTTTTGTCATCCGTGCTGCAAAAAATTGCATGGCCTGCCGCTATGCCCGTACCCGGTTTACCAATTTTATTGTGGATGATCGGGGAAGAATCCATCGGTGGAAGTCTCCAATAGTAGTGGAGAAGTTGGGCAAGGCTGAAATCGGCAGTGACCTTGTCACCATCAAGCACGTCGTCCTCGAAGGGGTCAAAGCTCAACCCTTGACAAGGACTTCGGCTGAGCAATGGGAAACCTAG
>27316_NEBIH_2019_HU [organism=Porcine reproductive and respiratory syndrome virus] [isolate=27316_NEBIH_2019_HU] [host=domestic pig] [country=Hungary] [note=genotype: 1] [collection_date=2019] Porcine reproductive and respiratory syndrome virus isolate 27316_NEBIH_2019_HU surface glycoprotein (ORF5) gene, complete cds
ATGAGATGTTCTCACAGATCGGGGCATTTCTCGACTCTGCACTTCTTCTCCTGGTGGTTTTTTTTGCTGTGTACCGGCTTGTCTTGGTCCTTTGCCGATGGCAACGGCAACAGCTCGACATACCAATACATATATAATTTGACGATATGCGAGCTGAATGGGACCGAATGGTTGTCCAGCCATTTTGACTGGGCAGTCGAGATTTTTGTGCTTTACCCGGTTGCCACTCATATCCTTTCACTGGGTTTTCTCACAACAAGCCATTTTTTTGATGCGCTCGGTCTCGGCGCTGTGTCCACCACAGGATTTGTTGGCGGGCGGTATGTACTCAGCAGCGTGTACGGCGCCTGTGCTCTTGCTGCGCTCGTATGTTTTGTCATCCGCGCTGCTAAAAATTGCATGGCTTGCCGTTATGCCCGTACCCGGTTTACCAACTTCATCGTGGATGACCGGGGGAGGATCCATCGATGGAAGTCTCCAATAGTGGTAGAGAAATTGGGCAAAGCTGAAGTTGGTGGCGACCTCGTCACCATCAAACATGTTGTCCTCGAAGGGGTTAAAGCTCAACCTTTGACGAGGACTTCGGCTGAGCAATGGGAGGCCTAG
>26940_NEBIH_2019_HU [organism=Porcine reproductive and respiratory syndrome virus] [isolate=26940_NEBIH_2019_HU] [host=domestic pig] [country=Hungary] [note=genotype: 1] [collection_date=2019] Porcine reproductive and respiratory syndrome virus isolate 26940_NEBIH_2019_HU surface glycoprotein (ORF5) gene, complete cds
ATGAGATGTTCTCACAAATCGGGGCTTTTCTCGACTCCGCACTCTTGCTTTTGGTGGCTTTTTTTGCTGTGTACCGGTTTGTCCTGGTCCTTTGCCGATGGCAACGGCAACAGCTCGACATACCAATACATATATAATTTGACAATATGTGAGCTGAATGGGACCAAATGGCTGTCCGACCATTTTGGTTGGGCTACTGAGACCTTTGTGCTTTATCCAGTTGTTACACATATCCTCTCACTGGGTTTCCTTACAACAAGCCATTTTTTTGATGCGCTCGGTCTCGGCGTTGTGTCCGCAGCAGGGTTTGCTGACCAGCGGTATGTACTCAGCAGTATCTACGGCGCTTGTGCTCTCGCAGCGTTCGTGTGTTTTGTCATCCGTGCTGCGAAAAATTGCATGGCCTGCCGCTATGCCCGTACCCGGTTTACCAATTTCATTGTGGATGATCGGGGAAGAATCCATCGGTGGAAGTCTCCAATAGTAGTGGAGAAGTTGGGCAAGGCTGAAATCGGCAGTGACCTTGTCACCATCAAACACGTCGTCCTCGAAGGGGTCAAAGCTCAACCCTTGACAAGGACCTCGGCTGAGCAATGGGAGGCCTAG
>2551_NEBIH_2020_HU [organism=Porcine reproductive and respiratory syndrome virus] [isolate=2551_NEBIH_2020_HU] [host=domestic pig] [country=Hungary] [note=genotype: 1] [collection_date=2020] Porcine reproductive and respiratory syndrome virus isolate 2551_NEBIH_2020_HU surface glycoprotein (ORF5) gene, complete cds
ATGAAATGTTCTCACAAATTGGAGCTTTTCTTGACTCCTCACTCTTGCTTTTGGTGGCTTTCTTTATTGTGTACCGGTTTGTCCTGGTCCTTTGTCGATGGCAACGACAACAGCTCGACATACCAATACATATATAATTTGACGATATGCGAGCTGAACGAGACCAATTGGTTGCGCGATCATTTTGGTTGGGTAGTCGAAACTTTTGTGCTTTACCCGGTTGTCACTCACATCCTCTCACTGGGTTTTCTCACAACGAGTCATTTTTTTGACGCGCTCGGCCTCGGTGCTGTGGCCGCTGCAGGGTTTGCCAACAATCGGTATACACTTAGCAGTGTGTACGGTGTCTGCGCTTTCGCGGCGCTCGTGTGCTTTGTCATCCGTATTGCAAAGAATTGCATGGCTTGCCGTTATGCTCGCACCCGGTTTACCAACTTCATCGTGGATGACCGGGGGAGGATCCATCGATGGAAGTCTCCGATAGTCGTAGAGAAATTGGGCAAGGCTGAAATTGGTGGCGATCTCGTCACCGTCAAGCATGTCGTCATCGAAGGGGTTGCAGCTCAACCCTTAACGAGGACTTCGGCTGAGCAATGGGAGGCCTAG
>25436_NEBIH_2019_HU [organism=Porcine reproductive and respiratory syndrome virus] [isolate=25436_NEBIH_2019_HU] [host=domestic pig] [country=Hungary] [note=genotype: 1] [collection_date=2019] Porcine reproductive and respiratory syndrome virus isolate 25436_NEBIH_2019_HU surface glycoprotein (ORF5) gene, complete cds
ATGAAATGTTCTCACAAATTGGGGCGTTTCTTGATTCCGCACTCTTGCTTCTGGTGGTTTTTTTTGCTGTGTACCGGCTTGTCCTGGTCCTTTGCCGATGGCAACGGCAACAGCTCGACATACCAATACATATATAACTTGACGATATGCGAGCTGAATGGGACCGATTGGTTGTCCGGCCATTTTGGCTGGGCAGTCGAGACCTTTGTGTTTTACCCGGTTGCCACTCATATACTCTCACTGGGTTTTCTCACAACAAGCCATTTTCTTGACGCGCTCGGTCTCGGCGCTGTATCCACTGCGGGGTTTGTTGGCGGGCGGTATGTGCTTAGTAGCATTTACGGCGCTTGTGCTTTCGCAGCGTTCGTATGTTTTGTCATCCGTGCTGCCAAAAATTGCATGGCCTGCCGCTATGCCCGCACCCGGTTCACCAACTTTATTGTGGACAACCGGGGGAGAGTCCATCGGTGGAAGTCTCCAGTGGTGATAGAAAAAATGGGCAAAGCCGAAGTCAACGGCGACCTCGTCACCATCAAGCATGTCATCCTCGAAGGGGTTAAAGCTCAACCCTTGACGAGGACTTCGGCTGAGCAATGGGAGGCCTAG
>25177_NEBIH_2019_HU [organism=Porcine reproductive and respiratory syndrome virus] [isolate=25177_NEBIH_2019_HU] [host=domestic pig] [country=Hungary] [note=genotype: 1] [collection_date=2019] Porcine reproductive and respiratory syndrome virus isolate 25177_NEBIH_2019_HU surface glycoprotein (ORF5) gene, complete cds
ATGAGATGTTCTCACAAATCGGGGCTTTTCTCGACTCCGCACTCTTGCTTTTGGTGGCTTTTTTTGCTGTGTACCGGCTTGTCCTGGTCCTTTGCCGATGGCAACGGCAACAGCTCGACATACCAATACATATATAATTTGACAATATGTGAGCTGAATGGGACCAGATGGCTGCCCAACCATTTTAGTTGGGCTACTGAGACCTTTGTGCTTTATCCAGTTGTTACACACATCCTTTCACTGGGTTTCCTTACGACAAGCCATTTTTTTGATGCGCTCGGTCTCGGCGTTGTGTCCGCAGCAGGGTTTGCTGGCCAGCGGTACGTACTCAGCAGTATCTACGGCGCTTGTGCTCTCGCAGCGTTCGTGTGTTTTGTCATCCGTGCTGCGAAAAATTGCATGGCCTGCCGCTATGCCCGTACCCGGTTTACCAATTTCATTGTGGATGATCGGGGAAGAATCCATCGGTGGAAGTCTCCAATAGTAGTGGAGAAGTTGGGCAAGGCTGAAATCGGCAGTGACCTTGTCACCATCAAGCACGTCGTCCTCGAAGGGGTCAAAGCTCAACCCTTGACAAGGACCTCGGCTGAGCAATGGGAGGCCTAG
>24102_NEBIH_2016_HU [organism=Porcine reproductive and respiratory syndrome virus] [isolate=24102_NEBIH_2016_HU] [host=domestic pig] [country=Hungary] [note=genotype: 1] [collection_date=2016] Porcine reproductive and respiratory syndrome virus isolate 24102_NEBIH_2016_HU surface glycoprotein (ORF5) gene, complete cds
ATGAGATGTTCTCGCAGATCGGGGCGTTTCTTGATTCCGCATTCTTGCTTCTGGTGGCTTTTTTTGCTGTGTACCGGCTTGTCTTGGTCCTTTGCCGAATGCAGCGGCAACAGCTCGACATACCAATACATATATAATTTGACGATATGTGAGCTGAATGGGACCCAATGGCTGTCCAGCCATTTTGATTGGGCTGTTGAGACCTTTGTGATTTACCCGGTTGTTACTCACATCCTTTCACTGGGTTTTCTCACGACAAGCCATTTCTTCGATGCGCTCGGTCTCGGCGCTGTGTCTGCAGCAGGGTTTGTTGACCAGCGGTACGTGCTCAGCAGCATTTATGGCATTTGTGCCGTTGCAGCGTTTGTATGTTTCGCCATCCGTGCCGCTAAAAACTGTATGGCTTGCCGCTATGCCCGCACCCGATTTACCAATTTCATTGTGGACGATCGGGGGAGAATCCATCGATGGAAGTCTCCAATAGTGGTGGAAAAATTAGGTAAGGCTGAAGTCGGTAGTGACCTTGTTACGATTAAACATGTCATCCTCGACGGGGTTAAAGCTCAACCCTTGACAAGGACTTCGGCTGAGCAATAG---------
>23142_NEBIH_2015_HU [organism=Porcine reproductive and respiratory syndrome virus] [isolate=23142_NEBIH_2015_HU] [host=domestic pig] [country=Hungary] [note=genotype: 1] [collection_date=2015] Porcine reproductive and respiratory syndrome virus isolate 23142_NEBIH_2015_HU surface glycoprotein (ORF5) gene, complete cds
ATGAGATGTTTTCACAAATTGGGGCGTTTCTTGACTCCGCACTCTTGCTTCTGGTGGCTTTTTTTGCTGTGTACCGGCTTGTCCTGGTCCTTTGCCGATGGCAACGACAACAGCTCGACATACCAATACATATATAACTTGACGATATGCGAGCTGAATGGGACCGACTGGTTGTCCGGACACTTTGATTGGGCAGTTGAAACCTTTGTGTTTTACCCGGTTGCCACTCATATAGTTTCACTGGGTTTTCTCACAACAAGCCATTTTTTTGATGCGCTCGGTCTCGGCGCTGTATCCACTGCAGGATTCGTTGGCAAACGGTATGTGCTTAGCAGCATYTACGGCGCTTGTGCTTTCGCAGCGTTCGTGTGTTTCGTCATTCGTGCTGCCAAAAATTGCATGGCCTGCCGTTATGCCCGCACCCGGTTCACCAACTTCATTGTGGATGACCGAGGGAGAGTTCATCGATGGAAGTCTCCAATAGTGGTAGAAAAAATGGGCAAAGCCGAAGTCAACGGCGACCTTGTCACCGTCAAACATGTTGTCCTCGAAGGGGTTAAAGCTCAACCCTTGACAAGGACTTCGGCTGAGCAATGGGAAGCCTAG
>21764_20_NEBIH_2018_HU [organism=Porcine reproductive and respiratory syndrome virus] [isolate=21764_20_NEBIH_2018_HU] [host=domestic pig] [country=Hungary] [note=genotype: 1] [collection_date=2018] Porcine reproductive and respiratory syndrome virus isolate 21764_20_NEBIH_2018_HU surface glycoprotein (ORF5) gene, complete cds
ATGACATGTTCTCACAAATTGGGGCGTTCCTTGATTCCGCACTCTTGCTTCTGGTGGTTTTCTTTGCTGTGTACCGGCTTGTTCTGGTCCTTTGCCGATGGCAACGGCAACAGCTCGACATACCAATACATATATAACTTGACGATATGCGAGCTGAATGGGACCACCTGGTTGTCCGACCATTTTGACTGGGCAGTCGAGACCTTTGTGCTTTACCCGGTTGCAACTCACATCCTCTCACTGGGTTTTCTTACAACAAGCCATTTCTTTGATGCGCTCGGTCTCGGCGTTGTGTCCGCCACAGGATTYAGTGGCRGACGGTATGTGCTYAGCAGTGTCTACGGTGCTTGTGCCCTTGCAGCGCTTGTGTGYTTCACCATCCGAGCTGTAAAAAATTGTATGGCTTGTCGCTATGCCCGCACCCGGTTTACTAACTTCATTGTGGATGACCGGGGGAAGATCCATCGATGGAAATCYCCGATAGTGGTGGAAAAATTGGGCAGAGCCGAGGTTGGCGGCGACCTCGTCTCCATTAAGCACGTCGTCCTTGAAGGGGTCAAAGCTCAACCCTTGACGAGGACTTCGGCCGAGCAATGGGAGGCCTAG
>17480_NEBIH_2020_HU [organism=Porcine reproductive and respiratory syndrome virus] [isolate=17480_NEBIH_2020_HU] [host=domestic pig] [country=Hungary] [note=genotype: 1] [collection_date=2020] Porcine reproductive and respiratory syndrome virus isolate 17480_NEBIH_2020_HU surface glycoprotein (ORF5) gene, complete cds
ATGAAATGTTCTCACAAATTGGGGCCTTCCTTGACTCCGCACTTTTGCTCTTGGTGGCTTTTTTTGTTGTGTACCGGTTTGTCCTGGTCCTTTGCCGACGGCAACAGCAACAGCTCGACATACCAATATATATATAACTTGACGATATGCGAGCTGAATGGGACTGATTGGCTGTCCGACAGATTTTATTGGGCGGTCGAAATTTTTGTACTTTACCCTGTGGCGACTCATATTCTTTCGCTGGGTTTTCTCACAACAAGCCACCTTTTTGATGCACTCGGTCTTGGGGCTGTGTCTGTCACAGGATTCCACAGTGGGCGGTACGTGCTCAGTAGCGTGTACGGCACTTGCGCACTTGCGGCGCTCGTGTGTTTAGTCATCCGCGCCGCAAAAAATTGCATGGCCTGCCGCTATGCCCGTACACGGTTCACCAATTTCATTGTAGACGACCGGGGTGGAATCCATCGATGGAAGTCTCCAATAGTTGTGGAGAAATTGGGCAAGGCTGAAGTCGGTGACGCCCTCGTTACCATCAAGCATGTCGTCATTGAAGGAGTCAAAGCTCAACCCTTGACGAGGACCCCAGCCGAACAATGGGAGGCCTAG
>17471_NEBIH_2020_HU [organism=Porcine reproductive and respiratory syndrome virus] [isolate=17471_NEBIH_2020_HU] [host=domestic pig] [country=Hungary] [note=genotype: 1] [collection_date=2020] Porcine reproductive and respiratory syndrome virus isolate 17471_NEBIH_2020_HU surface glycoprotein (ORF5) gene, complete cds
ATGAAATGTTCTCACAAATTGGGGCCTTCCTTGACTCCGCACTTTTGCTCTTGGTGGCTTTTTTTGTTGTGTACCGGTTTGTCCTGGTCCTTTGCCGACGGCAACAGCAACAGCTCGACATACCAATATATATATAACTTGACGATATGCGAGCTGAATGGGACTGATTGGCTGTCCGACAGATTTTATTGGGCGGTCGAAATTTTTGTACTTTACCCTGTGGCGACTCATATTCTTTCGCTGGGTTTTCTCACAACAAGCCACCTTTTTGATGCACTCGGTCTTGGGGCTGTGTCTGTCACAGGATTCCACAGTGGGCGGTACGTGCTCAGTAGCGTGTACGGCACTTGCGCACTTGCGGCGCTCGTGTGTTTAGTCATCCGCGCCGCAAAAAATTGCATGGCCTGCCGCTATGCCCGTACACGGTTCACCAATTTCATTGTGGACGACCGGGGTGGAATCCATCGATGGAAGTCTCCAATAGTTGTGGAGAAATTGGGCAAGGCTGAAGTCGGTGACGCCCTCGTTACCATCAAGCATGTCGTCATTGAAGGAGTCAAAGCTCAACCCTTGACGAGGACCCCAGCCGAACAATGGGAGGCCTAG
>17084_NEBIH_2020_HU [organism=Porcine reproductive and respiratory syndrome virus] [isolate=17084_NEBIH_2020_HU] [host=domestic pig] [country=Hungary] [note=genotype: 1] [collection_date=2020] Porcine reproductive and respiratory syndrome virus isolate 17084_NEBIH_2020_HU surface glycoprotein (ORF5) gene, complete cds
ATGAGATGTTTTCACAAATTGGGGCGTTTCTTGACTCCTCACTCTTGCTTCTGGTGGCTTTTTTTGCTGTGTACCGGCTTGTCTTGGTCCTTTGTCGATTGCAACGGCAACAGCTCGACATACCAATACATATATAATTTGACGATATGCGAGCTGAATGGGACCGAATGGTTGTCCAGCCATTTTGACTGGGCAGTCGAGACCTTTGTGCTTTACCCGGTTGCCACTCATATCCTTTCACTGGGTTTTCTCACAACAAGCCATTTTTTTGATGCGCTCGGTCTCGGCGCTGTGTCCACTACAGGATTTGTTGGCGGGCGGTATGTACTCAGCAGCGTGTACGGCGCTTGTGCTTTCGCAGCGCTCGTATGTTTTGTCATCCGCGCTGCTAAAAATTGCATGGCTTGCCGTTATGCCAGTACCCGGTTTACCAACTTCATTGTGGACGACCGGGGGAGGATCCATCGATGGAAGTCTCCAATAGTGGTAGAGAAATTGGGCAAAGCTGAAGTCGGTGGCGACCTCGTCACCATCAAACATGTCGTCCTCGAAGGGGTTAAAGCTCAACCTTTGACGAGGACTTCGGCTGAGCAATGGGAAGCCTAG
>16809_NEBIH_2020_HU [organism=Porcine reproductive and respiratory syndrome virus] [isolate=16809_NEBIH_2020_HU] [host=domestic pig] [country=Hungary] [note=genotype: 1] [collection_date=2020] Porcine reproductive and respiratory syndrome virus isolate 16809_NEBIH_2020_HU surface glycoprotein (ORF5) gene, complete cds
ATGAAATGTTCTCACAAATTGGGGCCTTCCTTGACTCCGCACTTTTGCTCTTGGTGGCTTTTTTTGTTGTGTACCGGTTTGTCCTGGTCCTTTGCCGACGGCAACAGCAACAGCTCGACATACCAATATATATATAACTTGACGATATGCGAGCTGAATGGGACTGATTGGCTGTCCGACAGATTTTATTGGGCGGTCGAAATTTTTGTACTTTACCCTGTGGCGACTCATATTCTTTCGCTGGGTTTTCTCACAACAAGCCACCTTTTTGATGCACTCGGTCTTGGGGCTGTGTCTGTCACAGGATTCCACAGTGGGCGGTACGTGCTCAGTAGCGTGTACGGCACTTGCGCACTTGCGGCGCTCGTGTGTTTAGTCATCCGCGCCGCAAAAAATTGCATGGCCTGCCGCTATGCCCGTACACGGTTCACCAATTTCATTGTGGACGACCGGGGTGGAATCCATCGATGGAAGTCTCCAATAGTTGTGGAGAAATTGGGCAAGGCTGAAGTCGGTGACGCCCTCGTTACCATCAAGCATGTCGTCATTGAAGGAGTCAAAGCTCAACCCTTGACGAGGACCCCAGCCGAACAATGGGAGGCCTAG
>16111_NEBIH_2020_HU [organism=Porcine reproductive and respiratory syndrome virus] [isolate=16111_NEBIH_2020_HU] [host=domestic pig] [country=Hungary] [note=genotype: 1] [collection_date=2020] Porcine reproductive and respiratory syndrome virus isolate 16111_NEBIH_2020_HU surface glycoprotein (ORF5) gene, complete cds
ATGAAATGTTCTCACAAATTGGGGCCTTCCTTGACTCCGCACTTTTGCTCTTGGTGGCTTTTTTTGTTGTGTACCGGTTTGTCCTGGTCCTTTGCCGACGGCAACAGCAACAGCTCGACATACCAATATATATATAACTTGACGATATGCGAGCTGAATGGGACTGATTGGCTGTCCGACAGATTTTATTGGGCGGTCGAAATTTTTGTACTTTACCCTGTGGCGACTCATATTCTTTCGCTGGGTTTTCTCACAACAAGCCACCTTTTTGATGCACTCGGTCTTGGGGCTGTGTCTGTCACAGGATTCCACAGTGGGCGGTACGTGCTCAGTAGCGTGTACGGCACTTGCGCACTTGCGGCGCTCGTGTGTTTAGTCATCCGCGCCGCAAAAAATTGCATGGCCTGCCGCTATGCCCGTACACGGTTCACCAATTTCATTGTGGACGACCGGGGTGGAATCCATCGATGGAAGTCTCCAATAGTTGTGGAGAAATTGGGCAAGGCTGAAGTCGGTGACGCCCTCGTTACCATCAAGCATGTCGTCATTGAAGGAGTCAAAGCTCAACCCTTGACGAGGACCCCAGCCGAACAATGGGAGGCCTAG
>14040_NEBIH_2020_HU [organism=Porcine reproductive and respiratory syndrome virus] [isolate=14040_NEBIH_2020_HU] [host=domestic pig] [country=Hungary] [note=genotype: 1] [collection_date=2020] Porcine reproductive and respiratory syndrome virus isolate 14040_NEBIH_2020_HU surface glycoprotein (ORF5) gene, complete cds
ATGAGATGTTCTCACAAATTGGGGCGTTCCTTGATTCCGTACTCTTGCTTCTGGTGGCTTTCTTTGCTGTGTACCGGCTTGTTTTGGTCTTCTGCCGATGGCAGCAACAACAGCTCGACATACCAATACATATATAACTTGACGATATGCGAGCTGAATGGGACAACCTGGTTGTCCGGCCATTTTGACTGGGCAGTTGAGACCTTTGTGCTCTACCCGGTTGCAACTCACATCCTTTCACTGGGTTTCCTTACAACAAGCCATTTCTTTGATGCGCTCGGTCTCGGCTTTGTGTCTGTTACAGGGTTTTATGACGGACGGTATGTGCTCAGCAGTGTCTACGGTGCTTGCGCCCTTGCAGCGCTTGTGTGCTTCACCATCCGTGCTGCAAAAAATTGTATGGCTTGCCGCTATGCCCGCACCCGGTTTACCAACTTCATTGTGGACGACCGGGGGAGGATCCATCGATGGAAATCTCCAATAGTGGTGGAAAAATTGGGTAAAGCCGAGGTCGGCAACGACCTCGTCTCCATTAAGCACGTCGTCCTCGAAGGGGTTAAAGCTCAACCCTTGACGAGGACTTCGGCTGAGCAATGGGAGGCCTAG
>13837_NEBIH_2020_HU [organism=Porcine reproductive and respiratory syndrome virus] [isolate=13837_NEBIH_2020_HU] [host=domestic pig] [country=Hungary] [note=genotype: 1] [collection_date=2020] Porcine reproductive and respiratory syndrome virus isolate 13837_NEBIH_2020_HU surface glycoprotein (ORF5) gene, complete cds
ATGAAATGTTCTCACAAATTGGGGCCTTCCTTGACTCCGCACTTTTGCTCTTGGTGGCTTTTTTTGTTGTGTACCGGTTTGTCCTGGTCCTTTGCCGACGGCAACAGCAACAGCTCGACATACCAATATATATATAACTTGACGATATGCGAGCTGAATGGGACTGATTGGCTGTCCGACAGATTTTATTGGGCGGTCGAAATTTTTGTACTTTACCCTGTGGCGACTCATATTCTTTCGCTGGGTTTTCTCACAACAAGCCACCTTTTTGATGCACTCGGTCTTGGGGCTGTGTCTGTCACAGGATTCCACAGTGGGCGGTACGTGCTCAGTAGCGTGTACGGCACTTGCGCACTTGCGGCGCTCGTGTGTTTAGTCATCCGCGCCGCAAAAAATTGCATGGCCTGCCGCTATGCCCGTACACGGTTCACCAATTTCATTGTGGACGACCGGGGTGGAATCCATCGATGGAAGTCTCCAATAGTTGTGGAGAAATTGGGCAAGGCTGAAGTCGGTGACGCCCTCGTTACCATCAAGCATGTCGTCATTGAAGGAGTCAAAGCTCAACCCTTGACGAGGACCCCAGCCGAACAATGGGAGGCCTAG
>13050_NEBIH_2019_HU [organism=Porcine reproductive and respiratory syndrome virus] [isolate=13050_NEBIH_2019_HU] [host=domestic pig] [country=Hungary] [note=genotype: 1] [collection_date=2019] Porcine reproductive and respiratory syndrome virus isolate 13050_NEBIH_2019_HU surface glycoprotein (ORF5) gene, complete cds
ATGAGATGTTCTCACAAGTCGGGGCCTTTCTTGACTCCGTACTCTTGCTCCTGGTGGTTTTTTTTGCTGTGTACCGGTTTGTCCTGGTCCTTTGCCGATGGCAACGGCAACAGCTCGACATACCAATACATATATAACTTGACGATATGCGAGCTGAATGGGACCGCCTGGTTGACCACCCATTTTGATTGGGCGGTCGAGACCTTTGTTTTTTACCCGGTTTTGACTCACGTTCTCTCACTGGGTTTTCTGACAACAAGTCATCTTTTTGATGCACTCGGTCTCAGCGCCGTGTCCGCTATAGGATTTTATGACGGCCGGTATGTGCTCAGCAGTGTATACGGCATTTGTGCTTTCGCAGCGCTTATTTGCTTTGCCATCCGTGCTGCCAAAAATTGCATGGCTTGCCGCTATGCTCGCACCCGGTTCACCAATTTCATTGTGGACGATCGGGGGAAGATCCATCGATGGAAGTCTCCGATAGTGGTGGAGAGGTTGGGCAAAGCTGAAGTTGGTGACGCCCTTGTTACCATCAAGCATGTCGTCCTCGAAGGAGTCAAAGCTCAACCTTTGACAAGGACTTCGGCTGAGCAATGGGAGGCCTAG
>1293_NEBIH_2019_HU [organism=Porcine reproductive and respiratory syndrome virus] [isolate=1293_NEBIH_2019_HU] [host=domestic pig] [country=Hungary] [note=genotype: 1] [collection_date=2019] Porcine reproductive and respiratory syndrome virus isolate 1293_NEBIH_2019_HU surface glycoprotein (ORF5) gene, complete cds
ATGAGATGTTTTCACAAATTGGAGCGTTTCTTGACTCCTCACTCTTGCTTCTGGTGGCTTTTTTTGCTGTGTACCGGCTTGTCTTGGTCCTTTGTCGATTGCAACGGCAACAGCTCGACATACCAATACATATATAATTTGACGATATGCGAGCTGAACGGGACCGAATGGTTGTCCAGCCAGTTTGGCTGGGCGGTCGAGACCTTTGTGCTTTACCCGGTTGCCACTCACATCCTTTCACTGGGTTTTCTCACAACAAGCCATTTTTTTGATGCGCTCGGTCTCGGCGCTGTGTCCGCTGCAGGATTTGTTGGCGGGCGGTATGTACTCAGCAGCATGTACGGCGTTTGTGCTTTCGCAGCGCTCGCATGTTTTGTCATCCGCGCTGCTAAAAATTGCATGGCTTGCCGTTATGCCCGTACCCGGTTTACCAACTTCATTGTGGACGACCGGGGGAGGATCCATCGATGGAAGTCTCCAATAGTGGTAGAGAAATTGGGCAAAGCTGAAGTTGGTGGCGACCTCGTCACCATTAAACATGTCGTCCTCGAAGGGGTTAAAGCTCAACCCTTGACGAGGACTTCGGCCGAGCAATGGGAGGCCTAG
>12821_NEBIH_2018_HU [organism=Porcine reproductive and respiratory syndrome virus] [isolate=12821_NEBIH_2018_HU] [host=domestic pig] [country=Hungary] [note=genotype: 1] [collection_date=2018] Porcine reproductive and respiratory syndrome virus isolate 12821_NEBIH_2018_HU surface glycoprotein (ORF5) gene, complete cds
ATGACATGTTCTCACAAATCGGTGCGTTTATTGACTCCGCACTCTTGCTTTTGGTGGCTTTTTTTGCTGTGTACCGGCTTGTCCTGGTCCTTTGCCGATGGCAACGGCAACAGCTCGACATACCAATACATATATAATTTGACGATATGCGAGCTGAATGGGACCGCATGGTTGTCCAGCCATTTTGACTGGGCAGTCGAAACCTTTGTGCTTTACCCGGTTGCCACTCATATCCTTTCACTGGGTTTTCTCACAACAAGCCATTTTTTTGATGCGCTCGGTCTCGGCGCTGTGTCCACTGTAGGATTTGCTGACGGGCGGTATGTACTCAGCAGCGTGTACGGCGCTTGTGCTTTCGCGGCGCTCGTATGTTTTGCCATCCGCGCTGCTAAAAATTGCATGGCTTGCCGTTATGCCCGTACCCGGTTCACCAACTTCATTGTGGACGACCGGGGGAGGATCCATCGATGGAAGTCTCCAATAGTGGTAGAGAAATTGGGCAAAGCTGAAGTCGGTGGCGACCTCGTCACCATCAAACATGTCGTCCTCGAAGGAGTTAAAGCTCAACCCTTGACGAGGACTTCGGCTGAGCAATGGGAGGCCTAG
>11586_NEBIH_2018_HU [organism=Porcine reproductive and respiratory syndrome virus] [isolate=11586_NEBIH_2018_HU] [host=domestic pig] [country=Hungary] [note=genotype: 1] [collection_date=2018] Porcine reproductive and respiratory syndrome virus isolate 11586_NEBIH_2018_HU surface glycoprotein (ORF5) gene, complete cds
ATGACATGTTCTCACAAATTGGGGCGTTCCTTGATTCCGCACTCTTGCTTCTGGTGGTTTTCTTTGCTGTGTACCGGCTTGTTCTGGTCCTTTGCCGATGGCAACGGCAACAGCTCGACATACCAATACATATATAACTTGACGATATGCGAGCTGAATGGGACCACCTGGTTGTCCGACCATTTTGACTGGGCAGTCGAGACCTTTGTGCTTTACCCGGTTGCAACTCACATCCTCTCACTGGGTTTTCTTACAACAAGCCATTTCTTTGATGCGCTCGGTCTCGGCGTTGTGTCCGCCACAGGATTCAGTGGCGGACGGTATGTGCTTAGCAGTGTCTACGGTGCTTGTGCCCTTGCAGCGCTTGTGTGCTTCACCATCCGAGCTGTAAAAAATTGTATGGCTTGTCGCTATGCCCGCACCCGGTTTACTAACTTCATTGTGGATGACCGGGGGAAGATCCATCGATGGAAATCTCCGATAGTGGTGGAAAAATTGGGCAGAGCCGAGGTTGGCGGCGACCTCGTCTCCATTAAGCACGTCGTCCTTGAAGGGGTCAAAGCTCAACCCTTGACGAGGACTTCGGCCGAGCAATGGGAGGCCTAG
>11374_NEBIH_2019_HU [organism=Porcine reproductive and respiratory syndrome virus] [isolate=11374_NEBIH_2019_HU] [host=domestic pig] [country=Hungary] [note=genotype: 1] [collection_date=2019] Porcine reproductive and respiratory syndrome virus isolate 11374_NEBIH_2019_HU surface glycoprotein (ORF5) gene, complete cds
ATGATATGTTCTCTCAAATCGGAGCAATTCTTGACTCTGCACTCTTGCTCTTGGTGGCTTTTTTTGCTGTGTACCGGCTTACCCTGGTCCTTTGCCGATGGCAACGGCAACGGCTCGACATTCCAATACATATATAATCTGACGATATGCGAGCTGAATGGGACCGAATGGTTGTCTACCCAYTTTGATTGGGCAGTTGAGACCTTTGTGCTTTACCCAGTTGCCACCCACATTCTCTCACTGGGTTTTCTCACGACAAGTCATTTTTTTGACGCGCTTGGTCTCGGTACTGTGTCCGCTGCAGGATTTGTTGGTCRGCGGTATGTACTCAGCAGCATCTACGGCACTTGTGCTTTCGCAGCGTTCATATGTTTTGTCATCCGTGCCGCGAAAAACTGCATGGCCTGCCGTTATGCCCGAACCCGGTTTACCAACTTCATTGTGGACGACCGGGGGAAAATTTATCGATGGAAGTCCCCAATAGTGGTGGAAAAACTAGGCAAGGCCGAGGTTGATGGCAGCCTCGTCACCATCAAACATGTTGTCCTTGAAGGGGTTAAAGCTCAACCCTTGACGAGGACTTCGGCCGAGCAATGGGAGGCCTAG
>11036_NEBIH_2020_HU [organism=Porcine reproductive and respiratory syndrome virus] [isolate=11036_NEBIH_2020_HU] [host=domestic pig] [country=Hungary] [note=genotype: 1] [collection_date=2020] Porcine reproductive and respiratory syndrome virus isolate 11036_NEBIH_2020_HU surface glycoprotein (ORF5) gene, complete cds
ATGAGATGTTCTCACAAATTGGGGCGTTTCTTGACTCTGCACTCTTGCTTCTGGTGGTTTTTTTTGCTGTGTACCGTCTTGTCCTGGTCCTTTGCCGATGGCAACGGCAACAGCTCGACATACCAATACATATATAACTTGACGATATGCGAGCTGAATGGGACCGACTGGTTGTCCAGCCATTTTAGTTGGGCAGTCGAGACCTTTGTGTTTTACCCGGTTGCCACTCATATCCTCTCACTGGGTTTTCTCACAACGAGCCATTTTTTGGACGCGCTTGGTCTCGGTGCTGTATCCACTGCAGGATTTGTTGGCGGGCGGTATGTGCTCAGCAGCGTCTACGGCGCTTGTGCTTTCGCAGCGTTCGTATGTTTTGTCATCCGTGCTGTTAAAAATTGCATGGCCTGCCGCTATGCCCGCACCCGGTTTACCAACTTCATTGTAGACAACCGGGGGAGAGTTCATCGATGGAAGTCTCCAATAGTGGTGGAAAAATTGGGCAAAGCCGAAGTCGACGGCAGCCTCGTCACCATCAAACATGTCGTCCTCGAAGGGGTTAAAGCTCAACCCTTGACGAGGACTCCTGCTGAGCAATGGGAGGCCTAG
